# Supplementary material for: DNA Assembly in 3D Printed Fluidics
Source: PLoS One. 2015 Dec 30;10(12):e0143636. doi: 10.1371/journal.pone.0143636 (PMC4699221; doi:10.1371/journal.pone.0143636)
Supplement: S1 File — Syringe pump software (SI_Arduino_Code.ino, SI_Processing_Code.pde), STL files for the syringe pump (SI_Base.STL, SI_Case_Bottom, SI_Case_Top.STL, SI_FL_CL.STL, SI_Mid-1cc.STL, SI_Top-1cc.STL), STL file for Shapeways Frosted Ultra Detail co-laminar mixer (SI_SW-FUD_CL.STL), STL files for Formlabs co-laminar and micromixer (SI_FL_CL.STL, SI_FL_MM.STL), Resolution test piece for printing characterization (SI_ResolutionTest.STL), and printing test pieces for SEM imaging (SI_300_test.STL & SI_1500_test.STL). (ZIP) [file pone.0143636.s011.zip]

Archive with 31 entries (30 files):
- SI_1500_test.stl
- __MACOSX/
- __MACOSX/._SI_1500_test.stl
- SI_300_test.stl
- __MACOSX/._SI_300_test.stl
- SI_Arduino_Code.ino
- __MACOSX/._SI_Arduino_Code.ino
- SI_Base.STL
- __MACOSX/._SI_Base.STL
- SI_Case_Bottom.STL
- __MACOSX/._SI_Case_Bottom.STL
- SI_Case_Top.STL
- __MACOSX/._SI_Case_Top.STL
- SI_FL_CL.STL
- __MACOSX/._SI_FL_CL.STL
- SI_FL_MM.STL
- __MACOSX/._SI_FL_MM.STL
- SI_Mid-1cc.STL
- __MACOSX/._SI_Mid-1cc.STL
- SI_Processing_Code.pde
- __MACOSX/._SI_Processing_Code.pde
- SI_ResolutionTest.STL
- __MACOSX/._SI_ResolutionTest.STL
- SI_SW-FUD_CL.STL
- __MACOSX/._SI_SW-FUD_CL.STL
- SI_SyringePump.brd
- __MACOSX/._SI_SyringePump.brd
- SI_SyringePump.sch
- __MACOSX/._SI_SyringePump.sch
- SI_Top-1cc.STL
- __MACOSX/._SI_Top-1cc.STL
