# Supplementary material for: DNA Assembly in 3D Printed Fluidics
Source: PLoS One. 2015 Dec 30;10(12):e0143636. doi: 10.1371/journal.pone.0143636 (PMC4699221; doi:10.1371/journal.pone.0143636)
Supplement: S1 File — Syringe pump software (SI_Arduino_Code.ino, SI_Processing_Code.pde), STL files for the syringe pump (SI_Base.STL, SI_Case_Bottom, SI_Case_Top.STL, SI_FL_CL.STL, SI_Mid-1cc.STL, SI_Top-1cc.STL), STL file for Shapeways Frosted Ultra Detail co-laminar mixer (SI_SW-FUD_CL.STL), STL files for Formlabs co-laminar and micromixer (SI_FL_CL.STL, SI_FL_MM.STL), Resolution test piece for printing characterization (SI_ResolutionTest.STL), and printing test pieces for SEM imaging (SI_300_test.STL & SI_1500_test.STL). (ZIP) [file pone.0143636.s011.zip › SI_Arduino_Code.ino]

/// Hello! This is the stepper controller code for the Open Syringe Pump project.
/// Written by Che-Wei Wang, Taylor Levy & Will Patrick
/// MIT Media Lab, 2014

// The controller uses the AccelStepper library.
// You can download the library at https://github.com/paul-ferragut/ofxStepperMotors/tree/master/arduino/AccelStepper

// example gcode
// G0X100 //moves 100 steps as travel speed (fast)
// S100 // set normal speed to 100 steps per second
// G1X200 //moves 200 steps at set speed

#include <AccelStepper.h>

int motorSpeed = 50; // Maximum steps per second (about 3rps / at 16 microsteps)
int motorAccel = 1000; // Steps/second/secoand to accelerate
int travelSpeed = 1000; // max speed for fast travel // G0

// Input pins on the ATMega328 for the stepper motor
int Input1A = A0;
int Input2A = A1;
int Input1B = A4;
int Input2B = A3;

String command = "";

// Set up the AccelStepper intance
// The "4" tells the library that we are using a 4 wire stepper motor

AccelStepper stepper(AccelStepper::HALF4WIRE, A0, A1, A4, A3);

int sofar;  // How much is in the buffer
#define MAX_BUF (64)  // What is the longest message Arduino can store? 64 characters
char buffer[MAX_BUF];  // Where we store the message until we get a ';'

void setup() {

  //set default speeds
  stepper.setMaxSpeed(motorSpeed);
  stepper.setSpeed(motorSpeed);
  stepper.setAcceleration(motorAccel);
  stepper.moveTo(200); // move 1000 steps (should be 5 rev)
  Serial.begin(9600);     // opens serial port, sets data rate to 9600 bps

}

void loop() {
  checkSerial();
  stepper.run();
  //Serial.println("stuff");
  //if stepper is at desired location
  //if (stepper.distanceToGo() == 0) {
    //go the other way the same amount of steps
    //so if current position is 400 steps out, go position -400
    // stepper.moveTo(-stepper.currentPosition());
  //}
  //these must be called as often as possible to ensure smooth operation
  //any delay will cause jerky motion
 
  //stepper.runSpeed();
}


void checkSerial() {
  // listen for commands
  while (Serial.available() > 0) { // if something is available
    char c = Serial.read(); // get it
    //Serial.print(c);  // repeat it back so I know you got the message
    if (sofar < MAX_BUF) buffer[sofar++] = c; // store it
    if (buffer[sofar - 1] == ';') break; // entire message received
  }

  if (sofar > 0 && buffer[sofar - 1] == ';') {
    // we got a message and it ends with a semicolon
    buffer[sofar] = 0; // end the buffer so string functions work right
    Serial.print(F("\r\n"));  // echo a return character for humans
        ready();

    processCommand();  // do something with the command
  }
}


void processCommand() {
  Serial.print("a"); //send 'a' to processing to say we're ready for next line

  int posTemp = 0;

  // look for commands that start with 'G'
  int cmd = parsenumber('G');
  switch (cmd) {
    case  0: // move fast
      stepper.setMaxSpeed(travelSpeed);
      stepper.setSpeed(travelSpeed);
      posTemp = parsenumber('X');
      stepper.moveTo(stepper.currentPosition() + posTemp);
      break;
    case  1: // move in a line
      posTemp = parsenumber('X');
      stepper.moveTo(stepper.currentPosition() + posTemp);
      Serial.print("b");
      break;
    default:
      break;
      // if the string has no G or M commands it will get here and the Arduino will silently ignore it
  }

  // look for commands that start with 'S'
  int sp = parsenumber('S'); //get speed
  if (sp != 0) {
    //set speed
    stepper.setMaxSpeed(sp);
    stepper.setSpeed(sp);
  }
}


int parsenumber(char c) {

  //unfinished
  String tempCharString = "";
  boolean isNegative = false;

  for (int i = 0; i < MAX_BUF; i++)
  {
    if (buffer[i] == c)
    {
      while (buffer[i] != ' ')
      {
        i++;
        //        if(buffer[i] == '-')
        //          isNegative = true;
        //        else
        tempCharString += buffer[i];
      }
      //      if(isNegative)
      //        return tempCharString.toInt()*-1;
      //      else
      return tempCharString.toInt();

    }
  }
  return 0;
  //G00 S900 X200

}


void ready() {
  sofar = 0; // clear input buffer
  // memset(buffer, 0, MAX_BUF); // clear the buffer
  //Serial.print(F(">"));  // signal ready to receive input
  //Serial.print("done");  // signal ready to receive input

}
