# Supplementary material for: DNA Assembly in 3D Printed Fluidics
Source: PLoS One. 2015 Dec 30;10(12):e0143636. doi: 10.1371/journal.pone.0143636 (PMC4699221; doi:10.1371/journal.pone.0143636)
Supplement: S1 File — Syringe pump software (SI_Arduino_Code.ino, SI_Processing_Code.pde), STL files for the syringe pump (SI_Base.STL, SI_Case_Bottom, SI_Case_Top.STL, SI_FL_CL.STL, SI_Mid-1cc.STL, SI_Top-1cc.STL), STL file for Shapeways Frosted Ultra Detail co-laminar mixer (SI_SW-FUD_CL.STL), STL files for Formlabs co-laminar and micromixer (SI_FL_CL.STL, SI_FL_MM.STL), Resolution test piece for printing characterization (SI_ResolutionTest.STL), and printing test pieces for SEM imaging (SI_300_test.STL & SI_1500_test.STL). (ZIP) [file pone.0143636.s011.zip › SI_SyringePump.brd]

<?xml version="1.0" encoding="utf-8"?>
<!DOCTYPE eagle SYSTEM "eagle.dtd">
<eagle version="6.5.0">
<drawing>
<settings>
<setting alwaysvectorfont="no"/>
<setting verticaltext="up"/>
</settings>
<grid distance="0.005" unitdist="inch" unit="inch" style="lines" multiple="1" display="yes" altdistance="0.01" altunitdist="inch" altunit="inch"/>
<layers>
<layer number="1" name="Top" color="4" fill="1" visible="yes" active="yes"/>
<layer number="16" name="Bottom" color="1" fill="1" visible="yes" active="yes"/>
<layer number="17" name="Pads" color="2" fill="1" visible="yes" active="yes"/>
<layer number="18" name="Vias" color="2" fill="1" visible="yes" active="yes"/>
<layer number="19" name="Unrouted" color="6" fill="1" visible="yes" active="yes"/>
<layer number="20" name="Dimension" color="15" fill="1" visible="no" active="yes"/>
<layer number="21" name="tPlace" color="7" fill="1" visible="no" active="yes"/>
<layer number="22" name="bPlace" color="7" fill="1" visible="no" active="yes"/>
<layer number="23" name="tOrigins" color="15" fill="1" visible="yes" active="yes"/>
<layer number="24" name="bOrigins" color="15" fill="1" visible="yes" active="yes"/>
<layer number="25" name="tNames" color="15" fill="1" visible="yes" active="yes"/>
<layer number="26" name="bNames" color="7" fill="1" visible="yes" active="yes"/>
<layer number="27" name="tValues" color="15" fill="1" visible="yes" active="yes"/>
<layer number="28" name="bValues" color="7" fill="1" visible="yes" active="yes"/>
<layer number="29" name="tStop" color="7" fill="3" visible="no" active="yes"/>
<layer number="30" name="bStop" color="7" fill="6" visible="no" active="yes"/>
<layer number="31" name="tCream" color="7" fill="4" visible="yes" active="yes"/>
<layer number="32" name="bCream" color="7" fill="5" visible="yes" active="yes"/>
<layer number="33" name="tFinish" color="6" fill="3" visible="no" active="yes"/>
<layer number="34" name="bFinish" color="6" fill="6" visible="no" active="yes"/>
<layer number="35" name="tGlue" color="7" fill="4" visible="no" active="yes"/>
<layer number="36" name="bGlue" color="7" fill="5" visible="no" active="yes"/>
<layer number="37" name="tTest" color="7" fill="1" visible="no" active="yes"/>
<layer number="38" name="bTest" color="7" fill="1" visible="no" active="yes"/>
<layer number="39" name="tKeepout" color="4" fill="11" visible="no" active="yes"/>
<layer number="40" name="bKeepout" color="1" fill="11" visible="no" active="yes"/>
<layer number="41" name="tRestrict" color="4" fill="10" visible="no" active="yes"/>
<layer number="42" name="bRestrict" color="1" fill="10" visible="no" active="yes"/>
<layer number="43" name="vRestrict" color="2" fill="10" visible="no" active="yes"/>
<layer number="44" name="Drills" color="7" fill="1" visible="no" active="yes"/>
<layer number="45" name="Holes" color="7" fill="1" visible="no" active="yes"/>
<layer number="46" name="Milling" color="3" fill="1" visible="no" active="yes"/>
<layer number="47" name="Measures" color="7" fill="1" visible="no" active="yes"/>
<layer number="48" name="Document" color="7" fill="1" visible="no" active="yes"/>
<layer number="49" name="Reference" color="7" fill="1" visible="no" active="yes"/>
<layer number="50" name="dxf" color="7" fill="1" visible="no" active="no"/>
<layer number="51" name="tDocu" color="7" fill="1" visible="no" active="yes"/>
<layer number="52" name="bDocu" color="7" fill="1" visible="no" active="yes"/>
<layer number="53" name="tGND_GNDA" color="7" fill="9" visible="no" active="no"/>
<layer number="54" name="bGND_GNDA" color="1" fill="9" visible="no" active="no"/>
<layer number="56" name="wert" color="7" fill="1" visible="no" active="no"/>
<layer number="91" name="Nets" color="2" fill="1" visible="no" active="no"/>
<layer number="92" name="Busses" color="1" fill="1" visible="no" active="no"/>
<layer number="93" name="Pins" color="2" fill="1" visible="no" active="no"/>
<layer number="94" name="Symbols" color="4" fill="1" visible="no" active="no"/>
<layer number="95" name="Names" color="7" fill="1" visible="no" active="no"/>
<layer number="96" name="Values" color="7" fill="1" visible="no" active="no"/>
<layer number="97" name="Info" color="7" fill="1" visible="no" active="no"/>
<layer number="98" name="Guide" color="6" fill="1" visible="no" active="no"/>
<layer number="99" name="SpiceOrder" color="5" fill="1" visible="no" active="no"/>
<layer number="100" name="Muster" color="7" fill="1" visible="no" active="no"/>
<layer number="101" name="Patch_Top" color="12" fill="4" visible="no" active="yes"/>
<layer number="102" name="Vscore" color="7" fill="1" visible="no" active="yes"/>
<layer number="103" name="tMap" color="7" fill="1" visible="no" active="yes"/>
<layer number="104" name="Name" color="7" fill="1" visible="no" active="yes"/>
<layer number="105" name="tPlate" color="9" fill="1" visible="no" active="yes"/>
<layer number="106" name="bPlate" color="7" fill="1" visible="no" active="yes"/>
<layer number="107" name="Crop" color="7" fill="1" visible="no" active="yes"/>
<layer number="108" name="fp8" color="7" fill="1" visible="no" active="yes"/>
<layer number="109" name="fp9" color="7" fill="1" visible="no" active="yes"/>
<layer number="110" name="fp0" color="7" fill="1" visible="no" active="yes"/>
<layer number="116" name="Patch_BOT" color="9" fill="4" visible="no" active="yes"/>
<layer number="121" name="_tsilk" color="7" fill="1" visible="no" active="yes"/>
<layer number="122" name="_bsilk" color="7" fill="1" visible="no" active="yes"/>
<layer number="123" name="tTestmark" color="7" fill="1" visible="no" active="yes"/>
<layer number="124" name="bTestmark" color="7" fill="1" visible="no" active="yes"/>
<layer number="125" name="_tNames" color="7" fill="1" visible="no" active="yes"/>
<layer number="131" name="tAdjust" color="7" fill="1" visible="no" active="yes"/>
<layer number="132" name="bAdjust" color="7" fill="1" visible="no" active="yes"/>
<layer number="144" name="Drill_legend" color="7" fill="1" visible="no" active="yes"/>
<layer number="151" name="HeatSink" color="7" fill="1" visible="no" active="yes"/>
<layer number="199" name="Contour" color="7" fill="1" visible="no" active="yes"/>
<layer number="200" name="200bmp" color="1" fill="10" visible="no" active="yes"/>
<layer number="201" name="201bmp" color="2" fill="10" visible="no" active="yes"/>
<layer number="202" name="202bmp" color="3" fill="10" visible="no" active="yes"/>
<layer number="203" name="203bmp" color="4" fill="10" visible="no" active="yes"/>
<layer number="204" name="204bmp" color="5" fill="10" visible="no" active="yes"/>
<layer number="205" name="205bmp" color="6" fill="10" visible="no" active="yes"/>
<layer number="206" name="206bmp" color="7" fill="10" visible="no" active="yes"/>
<layer number="207" name="207bmp" color="8" fill="10" visible="no" active="yes"/>
<layer number="208" name="208bmp" color="9" fill="10" visible="no" active="yes"/>
<layer number="209" name="209bmp" color="7" fill="1" visible="no" active="yes"/>
<layer number="210" name="210bmp" color="7" fill="1" visible="no" active="yes"/>
<layer number="211" name="211bmp" color="7" fill="1" visible="no" active="yes"/>
<layer number="212" name="212bmp" color="7" fill="1" visible="no" active="yes"/>
<layer number="213" name="213bmp" color="7" fill="1" visible="no" active="yes"/>
<layer number="214" name="214bmp" color="7" fill="1" visible="no" active="yes"/>
<layer number="215" name="215bmp" color="7" fill="1" visible="no" active="yes"/>
<layer number="216" name="216bmp" color="7" fill="1" visible="no" active="yes"/>
<layer number="217" name="217bmp" color="18" fill="1" visible="no" active="no"/>
<layer number="218" name="218bmp" color="19" fill="1" visible="no" active="no"/>
<layer number="219" name="219bmp" color="20" fill="1" visible="no" active="no"/>
<layer number="220" name="220bmp" color="21" fill="1" visible="no" active="no"/>
<layer number="221" name="221bmp" color="22" fill="1" visible="no" active="no"/>
<layer number="222" name="222bmp" color="23" fill="1" visible="no" active="no"/>
<layer number="223" name="223bmp" color="24" fill="1" visible="no" active="no"/>
<layer number="224" name="224bmp" color="25" fill="1" visible="no" active="no"/>
<layer number="250" name="Descript" color="3" fill="1" visible="no" active="no"/>
<layer number="251" name="SMDround" color="12" fill="11" visible="no" active="no"/>
<layer number="254" name="cooling" color="7" fill="1" visible="no" active="yes"/>
</layers>
<board>
<plain>
<wire x1="50.8" y1="0" x2="0" y2="0" width="0" layer="20"/>
<wire x1="0" y1="0" x2="0" y2="76.2" width="0" layer="20"/>
<wire x1="0" y1="76.2" x2="50.8" y2="76.2" width="0" layer="20"/>
<wire x1="50.8" y1="76.2" x2="50.8" y2="0" width="0" layer="20"/>
<circle x="21.59" y="27.8638" radius="27.559" width="0.254" layer="16"/>
<rectangle x1="-4.318" y1="19.939" x2="17.018" y2="37.211" layer="47"/>
<rectangle x1="0" y1="0" x2="50.8" y2="76.2" layer="20"/>
<circle x="21.59" y="0" radius="2.54" width="0.254" layer="16"/>
<circle x="21.59" y="55.7276" radius="2.54" width="0.254" layer="16"/>
<text x="0.889" y="10.033" size="2.54" layer="1">Open
S Pump 
V0.1</text>
</plain>
<libraries>
<library name="fab">
<packages>
<package name="1X06SMD">
<smd name="1" x="0" y="6.35" dx="2.54" dy="1.27" layer="1"/>
<smd name="2" x="0" y="3.81" dx="2.54" dy="1.27" layer="1"/>
<smd name="3" x="0" y="1.27" dx="2.54" dy="1.27" layer="1"/>
<smd name="4" x="0" y="-1.27" dx="2.54" dy="1.27" layer="1"/>
<smd name="5" x="0" y="-3.81" dx="2.54" dy="1.27" layer="1"/>
<smd name="6" x="0" y="-6.35" dx="2.54" dy="1.27" layer="1"/>
<text x="-1.905" y="-3.175" size="1.27" layer="25" rot="R90">&gt;NAME</text>
</package>
<package name="EFOBM">
<smd name="1" x="-1.35" y="0" dx="3.9" dy="0.8" layer="1" rot="R90"/>
<smd name="2" x="0" y="0" dx="3.9" dy="0.8" layer="1" rot="R270"/>
<smd name="3" x="1.35" y="0" dx="3.9" dy="0.8" layer="1" rot="R270"/>
</package>
<package name="2X03SMD">
<smd name="1" x="-2.54" y="2.54" dx="2.54" dy="1.27" layer="1"/>
<smd name="3" x="-2.54" y="0" dx="2.54" dy="1.27" layer="1"/>
<smd name="5" x="-2.54" y="-2.54" dx="2.54" dy="1.27" layer="1"/>
<smd name="2" x="2.92" y="2.54" dx="2.54" dy="1.27" layer="1"/>
<smd name="4" x="2.92" y="0" dx="2.54" dy="1.27" layer="1"/>
<smd name="6" x="2.92" y="-2.54" dx="2.54" dy="1.27" layer="1"/>
<text x="-5.08" y="2.54" size="1.27" layer="27">1</text>
<text x="-3.81" y="3.81" size="1.27" layer="25">&gt;NAME</text>
<text x="-3.81" y="-5.08" size="1.27" layer="27">&gt;VALUE</text>
</package>
<package name="QFP80P900X900X120-32N">
<wire x1="-1.1938" y1="5.3086" x2="-1.1938" y2="6.3246" width="0.1524" layer="21"/>
<wire x1="5.334" y1="-0.381" x2="6.35" y2="-0.381" width="0.1524" layer="21"/>
<wire x1="-2.032" y1="-6.3246" x2="-2.032" y2="-5.3086" width="0.1524" layer="21"/>
<wire x1="-3.3782" y1="3.556" x2="-3.556" y2="3.556" width="0.1524" layer="21"/>
<wire x1="-3.175" y1="2.6416" x2="-2.6416" y2="3.175" width="0.1524" layer="21"/>
<wire x1="-3.556" y1="-3.556" x2="-3.3782" y2="-3.556" width="0.1524" layer="21"/>
<wire x1="3.556" y1="-3.556" x2="3.556" y2="-3.3782" width="0.1524" layer="21"/>
<wire x1="3.556" y1="3.556" x2="3.3782" y2="3.556" width="0.1524" layer="21"/>
<wire x1="-3.556" y1="3.556" x2="-3.556" y2="3.3782" width="0.1524" layer="21"/>
<wire x1="-3.556" y1="-3.3782" x2="-3.556" y2="-3.556" width="0.1524" layer="21"/>
<wire x1="3.3782" y1="-3.556" x2="3.556" y2="-3.556" width="0.1524" layer="21"/>
<wire x1="3.556" y1="3.3782" x2="3.556" y2="3.556" width="0.1524" layer="21"/>
<wire x1="2.5654" y1="3.556" x2="3.0226" y2="3.556" width="0" layer="51"/>
<wire x1="3.0226" y1="3.556" x2="3.0226" y2="4.6228" width="0" layer="51"/>
<wire x1="3.0226" y1="4.6228" x2="2.5654" y2="4.6228" width="0" layer="51"/>
<wire x1="2.5654" y1="4.6228" x2="2.5654" y2="3.556" width="0" layer="51"/>
<wire x1="1.778" y1="3.556" x2="2.2352" y2="3.556" width="0" layer="51"/>
<wire x1="2.2352" y1="3.556" x2="2.2352" y2="4.6228" width="0" layer="51"/>
<wire x1="2.2352" y1="4.6228" x2="1.778" y2="4.6228" width="0" layer="51"/>
<wire x1="1.778" y1="4.6228" x2="1.778" y2="3.556" width="0" layer="51"/>
<wire x1="0.9652" y1="3.556" x2="1.4224" y2="3.556" width="0" layer="51"/>
<wire x1="1.4224" y1="3.556" x2="1.4224" y2="4.6228" width="0" layer="51"/>
<wire x1="1.4224" y1="4.6228" x2="0.9652" y2="4.6228" width="0" layer="51"/>
<wire x1="0.9652" y1="4.6228" x2="0.9652" y2="3.556" width="0" layer="51"/>
<wire x1="0.1778" y1="3.556" x2="0.635" y2="3.556" width="0" layer="51"/>
<wire x1="0.635" y1="3.556" x2="0.635" y2="4.6228" width="0" layer="51"/>
<wire x1="0.635" y1="4.6228" x2="0.1778" y2="4.6228" width="0" layer="51"/>
<wire x1="0.1778" y1="4.6228" x2="0.1778" y2="3.556" width="0" layer="51"/>
<wire x1="-0.635" y1="3.556" x2="-0.1778" y2="3.556" width="0" layer="51"/>
<wire x1="-0.1778" y1="3.556" x2="-0.1778" y2="4.6228" width="0" layer="51"/>
<wire x1="-0.1778" y1="4.6228" x2="-0.635" y2="4.6228" width="0" layer="51"/>
<wire x1="-0.635" y1="4.6228" x2="-0.635" y2="3.556" width="0" layer="51"/>
<wire x1="-1.4224" y1="3.556" x2="-0.9652" y2="3.556" width="0" layer="51"/>
<wire x1="-0.9652" y1="3.556" x2="-0.9652" y2="4.6228" width="0" layer="51"/>
<wire x1="-0.9652" y1="4.6228" x2="-1.4224" y2="4.6228" width="0" layer="51"/>
<wire x1="-1.4224" y1="4.6228" x2="-1.4224" y2="3.556" width="0" layer="51"/>
<wire x1="-2.2352" y1="3.556" x2="-1.778" y2="3.556" width="0" layer="51"/>
<wire x1="-1.778" y1="3.556" x2="-1.778" y2="4.6228" width="0" layer="51"/>
<wire x1="-1.778" y1="4.6228" x2="-2.2352" y2="4.6228" width="0" layer="51"/>
<wire x1="-2.2352" y1="4.6228" x2="-2.2352" y2="3.556" width="0" layer="51"/>
<wire x1="-3.0226" y1="3.556" x2="-2.5654" y2="3.556" width="0" layer="51"/>
<wire x1="-2.5654" y1="3.556" x2="-2.5654" y2="4.6228" width="0" layer="51"/>
<wire x1="-2.5654" y1="4.6228" x2="-3.0226" y2="4.6228" width="0" layer="51"/>
<wire x1="-3.0226" y1="4.6228" x2="-3.0226" y2="3.556" width="0" layer="51"/>
<wire x1="-3.556" y1="2.5654" x2="-3.556" y2="3.0226" width="0" layer="51"/>
<wire x1="-3.556" y1="3.0226" x2="-4.6228" y2="3.0226" width="0" layer="51"/>
<wire x1="-4.6228" y1="3.0226" x2="-4.6228" y2="2.5654" width="0" layer="51"/>
<wire x1="-4.6228" y1="2.5654" x2="-3.556" y2="2.5654" width="0" layer="51"/>
<wire x1="-3.556" y1="1.778" x2="-3.556" y2="2.2352" width="0" layer="51"/>
<wire x1="-3.556" y1="2.2352" x2="-4.6228" y2="2.2352" width="0" layer="51"/>
<wire x1="-4.6228" y1="2.2352" x2="-4.6228" y2="1.778" width="0" layer="51"/>
<wire x1="-4.6228" y1="1.778" x2="-3.556" y2="1.778" width="0" layer="51"/>
<wire x1="-3.556" y1="0.9652" x2="-3.556" y2="1.4224" width="0" layer="51"/>
<wire x1="-3.556" y1="1.4224" x2="-4.6228" y2="1.4224" width="0" layer="51"/>
<wire x1="-4.6228" y1="1.4224" x2="-4.6228" y2="0.9652" width="0" layer="51"/>
<wire x1="-4.6228" y1="0.9652" x2="-3.556" y2="0.9652" width="0" layer="51"/>
<wire x1="-3.556" y1="0.1778" x2="-3.556" y2="0.635" width="0" layer="51"/>
<wire x1="-3.556" y1="0.635" x2="-4.6228" y2="0.635" width="0" layer="51"/>
<wire x1="-4.6228" y1="0.635" x2="-4.6228" y2="0.1778" width="0" layer="51"/>
<wire x1="-4.6228" y1="0.1778" x2="-3.556" y2="0.1778" width="0" layer="51"/>
<wire x1="-3.556" y1="-0.635" x2="-3.556" y2="-0.1778" width="0" layer="51"/>
<wire x1="-3.556" y1="-0.1778" x2="-4.6228" y2="-0.1778" width="0" layer="51"/>
<wire x1="-4.6228" y1="-0.1778" x2="-4.6228" y2="-0.635" width="0" layer="51"/>
<wire x1="-4.6228" y1="-0.635" x2="-3.556" y2="-0.635" width="0" layer="51"/>
<wire x1="-3.556" y1="-1.4224" x2="-3.556" y2="-0.9652" width="0" layer="51"/>
<wire x1="-3.556" y1="-0.9652" x2="-4.6228" y2="-0.9652" width="0" layer="51"/>
<wire x1="-4.6228" y1="-0.9652" x2="-4.6228" y2="-1.4224" width="0" layer="51"/>
<wire x1="-4.6228" y1="-1.4224" x2="-3.556" y2="-1.4224" width="0" layer="51"/>
<wire x1="-3.556" y1="-2.2352" x2="-3.556" y2="-1.778" width="0" layer="51"/>
<wire x1="-3.556" y1="-1.778" x2="-4.6228" y2="-1.778" width="0" layer="51"/>
<wire x1="-4.6228" y1="-1.778" x2="-4.6228" y2="-2.2352" width="0" layer="51"/>
<wire x1="-4.6228" y1="-2.2352" x2="-3.556" y2="-2.2352" width="0" layer="51"/>
<wire x1="-3.556" y1="-3.0226" x2="-3.556" y2="-2.5654" width="0" layer="51"/>
<wire x1="-3.556" y1="-2.5654" x2="-4.6228" y2="-2.5654" width="0" layer="51"/>
<wire x1="-4.6228" y1="-2.5654" x2="-4.6228" y2="-3.0226" width="0" layer="51"/>
<wire x1="-4.6228" y1="-3.0226" x2="-3.556" y2="-3.0226" width="0" layer="51"/>
<wire x1="-2.5654" y1="-3.556" x2="-3.0226" y2="-3.556" width="0" layer="51"/>
<wire x1="-3.0226" y1="-3.556" x2="-3.0226" y2="-4.6228" width="0" layer="51"/>
<wire x1="-3.0226" y1="-4.6228" x2="-2.5654" y2="-4.6228" width="0" layer="51"/>
<wire x1="-2.5654" y1="-4.6228" x2="-2.5654" y2="-3.556" width="0" layer="51"/>
<wire x1="-1.778" y1="-3.556" x2="-2.2352" y2="-3.556" width="0" layer="51"/>
<wire x1="-2.2352" y1="-3.556" x2="-2.2352" y2="-4.6228" width="0" layer="51"/>
<wire x1="-2.2352" y1="-4.6228" x2="-1.778" y2="-4.6228" width="0" layer="51"/>
<wire x1="-1.778" y1="-4.6228" x2="-1.778" y2="-3.556" width="0" layer="51"/>
<wire x1="-0.9652" y1="-3.556" x2="-1.4224" y2="-3.556" width="0" layer="51"/>
<wire x1="-1.4224" y1="-3.556" x2="-1.4224" y2="-4.6228" width="0" layer="51"/>
<wire x1="-1.4224" y1="-4.6228" x2="-0.9652" y2="-4.6228" width="0" layer="51"/>
<wire x1="-0.9652" y1="-4.6228" x2="-0.9652" y2="-3.556" width="0" layer="51"/>
<wire x1="-0.1778" y1="-3.556" x2="-0.635" y2="-3.556" width="0" layer="51"/>
<wire x1="-0.635" y1="-3.556" x2="-0.635" y2="-4.6228" width="0" layer="51"/>
<wire x1="-0.635" y1="-4.6228" x2="-0.1778" y2="-4.6228" width="0" layer="51"/>
<wire x1="-0.1778" y1="-4.6228" x2="-0.1778" y2="-3.556" width="0" layer="51"/>
<wire x1="0.635" y1="-3.556" x2="0.1778" y2="-3.556" width="0" layer="51"/>
<wire x1="0.1778" y1="-3.556" x2="0.1778" y2="-4.6228" width="0" layer="51"/>
<wire x1="0.1778" y1="-4.6228" x2="0.635" y2="-4.6228" width="0" layer="51"/>
<wire x1="0.635" y1="-4.6228" x2="0.635" y2="-3.556" width="0" layer="51"/>
<wire x1="1.4224" y1="-3.556" x2="0.9652" y2="-3.556" width="0" layer="51"/>
<wire x1="0.9652" y1="-3.556" x2="0.9652" y2="-4.6228" width="0" layer="51"/>
<wire x1="0.9652" y1="-4.6228" x2="1.4224" y2="-4.6228" width="0" layer="51"/>
<wire x1="1.4224" y1="-4.6228" x2="1.4224" y2="-3.556" width="0" layer="51"/>
<wire x1="2.2352" y1="-3.556" x2="1.778" y2="-3.556" width="0" layer="51"/>
<wire x1="1.778" y1="-3.556" x2="1.778" y2="-4.6228" width="0" layer="51"/>
<wire x1="1.778" y1="-4.6228" x2="2.2352" y2="-4.6228" width="0" layer="51"/>
<wire x1="2.2352" y1="-4.6228" x2="2.2352" y2="-3.556" width="0" layer="51"/>
<wire x1="3.0226" y1="-3.556" x2="2.5654" y2="-3.556" width="0" layer="51"/>
<wire x1="2.5654" y1="-3.556" x2="2.5654" y2="-4.6228" width="0" layer="51"/>
<wire x1="2.5654" y1="-4.6228" x2="3.0226" y2="-4.6228" width="0" layer="51"/>
<wire x1="3.0226" y1="-4.6228" x2="3.0226" y2="-3.556" width="0" layer="51"/>
<wire x1="3.556" y1="-2.5654" x2="3.556" y2="-3.0226" width="0" layer="51"/>
<wire x1="3.556" y1="-3.0226" x2="4.6228" y2="-3.0226" width="0" layer="51"/>
<wire x1="4.6228" y1="-3.0226" x2="4.6228" y2="-2.5654" width="0" layer="51"/>
<wire x1="4.6228" y1="-2.5654" x2="3.556" y2="-2.5654" width="0" layer="51"/>
<wire x1="3.556" y1="-1.778" x2="3.556" y2="-2.2352" width="0" layer="51"/>
<wire x1="3.556" y1="-2.2352" x2="4.6228" y2="-2.2352" width="0" layer="51"/>
<wire x1="4.6228" y1="-2.2352" x2="4.6228" y2="-1.778" width="0" layer="51"/>
<wire x1="4.6228" y1="-1.778" x2="3.556" y2="-1.778" width="0" layer="51"/>
<wire x1="3.556" y1="-0.9652" x2="3.556" y2="-1.4224" width="0" layer="51"/>
<wire x1="3.556" y1="-1.4224" x2="4.6228" y2="-1.4224" width="0" layer="51"/>
<wire x1="4.6228" y1="-1.4224" x2="4.6228" y2="-0.9652" width="0" layer="51"/>
<wire x1="4.6228" y1="-0.9652" x2="3.556" y2="-0.9652" width="0" layer="51"/>
<wire x1="3.556" y1="-0.1778" x2="3.556" y2="-0.635" width="0" layer="51"/>
<wire x1="3.556" y1="-0.635" x2="4.6228" y2="-0.635" width="0" layer="51"/>
<wire x1="4.6228" y1="-0.635" x2="4.6228" y2="-0.1778" width="0" layer="51"/>
<wire x1="4.6228" y1="-0.1778" x2="3.556" y2="-0.1778" width="0" layer="51"/>
<wire x1="3.556" y1="0.635" x2="3.556" y2="0.1778" width="0" layer="51"/>
<wire x1="3.556" y1="0.1778" x2="4.6228" y2="0.1778" width="0" layer="51"/>
<wire x1="4.6228" y1="0.1778" x2="4.6228" y2="0.635" width="0" layer="51"/>
<wire x1="4.6228" y1="0.635" x2="3.556" y2="0.635" width="0" layer="51"/>
<wire x1="3.556" y1="1.4224" x2="3.556" y2="0.9652" width="0" layer="51"/>
<wire x1="3.556" y1="0.9652" x2="4.6228" y2="0.9652" width="0" layer="51"/>
<wire x1="4.6228" y1="0.9652" x2="4.6228" y2="1.4224" width="0" layer="51"/>
<wire x1="4.6228" y1="1.4224" x2="3.556" y2="1.4224" width="0" layer="51"/>
<wire x1="3.556" y1="2.2352" x2="3.556" y2="1.778" width="0" layer="51"/>
<wire x1="3.556" y1="1.778" x2="4.6228" y2="1.778" width="0" layer="51"/>
<wire x1="4.6228" y1="1.778" x2="4.6228" y2="2.2352" width="0" layer="51"/>
<wire x1="4.6228" y1="2.2352" x2="3.556" y2="2.2352" width="0" layer="51"/>
<wire x1="3.556" y1="3.0226" x2="3.556" y2="2.5654" width="0" layer="51"/>
<wire x1="3.556" y1="2.5654" x2="4.6228" y2="2.5654" width="0" layer="51"/>
<wire x1="4.6228" y1="2.5654" x2="4.6228" y2="3.0226" width="0" layer="51"/>
<wire x1="4.6228" y1="3.0226" x2="3.556" y2="3.0226" width="0" layer="51"/>
<wire x1="-3.556" y1="2.286" x2="-2.286" y2="3.556" width="0" layer="51"/>
<wire x1="-3.556" y1="-3.556" x2="3.556" y2="-3.556" width="0" layer="51"/>
<wire x1="3.556" y1="-3.556" x2="3.556" y2="3.556" width="0" layer="51"/>
<wire x1="3.556" y1="3.556" x2="-3.556" y2="3.556" width="0" layer="51"/>
<wire x1="-3.556" y1="3.556" x2="-3.556" y2="-3.556" width="0" layer="51"/>
<smd name="1" x="-4.2418" y="2.794" dx="0.3556" dy="1.778" layer="1" rot="R270"/>
<smd name="2" x="-4.2418" y="2.0066" dx="0.3556" dy="1.778" layer="1" rot="R270"/>
<smd name="3" x="-4.2418" y="1.1938" dx="0.3556" dy="1.778" layer="1" rot="R270"/>
<smd name="4" x="-4.2418" y="0.4064" dx="0.3556" dy="1.778" layer="1" rot="R270"/>
<smd name="5" x="-4.2418" y="-0.4064" dx="0.3556" dy="1.778" layer="1" rot="R270"/>
<smd name="6" x="-4.2418" y="-1.1938" dx="0.3556" dy="1.778" layer="1" rot="R270"/>
<smd name="7" x="-4.2418" y="-2.0066" dx="0.3556" dy="1.778" layer="1" rot="R270"/>
<smd name="8" x="-4.2418" y="-2.794" dx="0.3556" dy="1.778" layer="1" rot="R270"/>
<smd name="9" x="-2.794" y="-4.2418" dx="0.3556" dy="1.778" layer="1" rot="R180"/>
<smd name="10" x="-2.0066" y="-4.2418" dx="0.3556" dy="1.778" layer="1" rot="R180"/>
<smd name="11" x="-1.1938" y="-4.2418" dx="0.3556" dy="1.778" layer="1" rot="R180"/>
<smd name="12" x="-0.4064" y="-4.2418" dx="0.3556" dy="1.778" layer="1" rot="R180"/>
<smd name="13" x="0.4064" y="-4.2418" dx="0.3556" dy="1.778" layer="1" rot="R180"/>
<smd name="14" x="1.1938" y="-4.2418" dx="0.3556" dy="1.778" layer="1" rot="R180"/>
<smd name="15" x="2.0066" y="-4.2418" dx="0.3556" dy="1.778" layer="1" rot="R180"/>
<smd name="16" x="2.794" y="-4.2418" dx="0.3556" dy="1.778" layer="1" rot="R180"/>
<smd name="17" x="4.2418" y="-2.794" dx="0.3556" dy="1.778" layer="1" rot="R270"/>
<smd name="18" x="4.2418" y="-2.0066" dx="0.3556" dy="1.778" layer="1" rot="R270"/>
<smd name="19" x="4.2418" y="-1.1938" dx="0.3556" dy="1.778" layer="1" rot="R270"/>
<smd name="20" x="4.2418" y="-0.4064" dx="0.3556" dy="1.778" layer="1" rot="R270"/>
<smd name="21" x="4.2418" y="0.4064" dx="0.3556" dy="1.778" layer="1" rot="R270"/>
<smd name="22" x="4.2418" y="1.1938" dx="0.3556" dy="1.778" layer="1" rot="R270"/>
<smd name="23" x="4.2418" y="2.0066" dx="0.3556" dy="1.778" layer="1" rot="R270"/>
<smd name="24" x="4.2418" y="2.794" dx="0.3556" dy="1.778" layer="1" rot="R270"/>
<smd name="25" x="2.794" y="4.2418" dx="0.3556" dy="1.778" layer="1" rot="R180"/>
<smd name="26" x="2.0066" y="4.2418" dx="0.3556" dy="1.778" layer="1" rot="R180"/>
<smd name="27" x="1.1938" y="4.2418" dx="0.3556" dy="1.778" layer="1" rot="R180"/>
<smd name="28" x="0.4064" y="4.2418" dx="0.3556" dy="1.778" layer="1" rot="R180"/>
<smd name="29" x="-0.4064" y="4.2418" dx="0.3556" dy="1.778" layer="1" rot="R180"/>
<smd name="30" x="-1.1938" y="4.2418" dx="0.3556" dy="1.778" layer="1" rot="R180"/>
<smd name="31" x="-2.0066" y="4.2418" dx="0.3556" dy="1.778" layer="1" rot="R180"/>
<smd name="32" x="-2.794" y="4.1148" dx="0.3556" dy="1.524" layer="1" rot="R180"/>
<text x="-4.8006" y="-7.8994" size="2.0828" layer="25" ratio="10" rot="SR0">&gt;NAME</text>
<text x="-3.4544" y="-0.635" size="1.27" layer="27" ratio="6" rot="SR0">&gt;VALUE</text>
</package>
<package name="C1206FAB">
<wire x1="-2.032" y1="1.016" x2="2.032" y2="1.016" width="0.127" layer="21"/>
<wire x1="2.032" y1="1.016" x2="2.032" y2="-1.016" width="0.127" layer="21"/>
<wire x1="2.032" y1="-1.016" x2="-2.032" y2="-1.016" width="0.127" layer="21"/>
<wire x1="-2.032" y1="-1.016" x2="-2.032" y2="1.016" width="0.127" layer="21"/>
<smd name="1" x="-1.651" y="0" dx="1.27" dy="1.905" layer="1"/>
<smd name="2" x="1.651" y="0" dx="1.27" dy="1.905" layer="1"/>
<text x="-1.778" y="1.27" size="1.016" layer="25" ratio="15">&gt;NAME</text>
<text x="-1.778" y="-2.286" size="1.016" layer="27" ratio="15">&gt;VALUE</text>
</package>
<package name="R1206FAB">
<wire x1="-2.032" y1="1.016" x2="2.032" y2="1.016" width="0.127" layer="21"/>
<wire x1="2.032" y1="1.016" x2="2.032" y2="-1.016" width="0.127" layer="21"/>
<wire x1="2.032" y1="-1.016" x2="-2.032" y2="-1.016" width="0.127" layer="21"/>
<wire x1="-2.032" y1="-1.016" x2="-2.032" y2="1.016" width="0.127" layer="21"/>
<smd name="1" x="-1.651" y="0" dx="1.27" dy="1.905" layer="1"/>
<smd name="2" x="1.651" y="0" dx="1.27" dy="1.905" layer="1"/>
<text x="-1.778" y="1.27" size="1.016" layer="25" ratio="15">&gt;NAME</text>
<text x="-1.778" y="-2.286" size="1.016" layer="27" ratio="15">&gt;VALUE</text>
</package>
<package name="2X02SMD">
<smd name="1" x="-2.54" y="1.27" dx="2.54" dy="1.27" layer="1"/>
<smd name="3" x="-2.54" y="-1.27" dx="2.54" dy="1.27" layer="1"/>
<smd name="2" x="2.92" y="1.27" dx="2.54" dy="1.27" layer="1"/>
<smd name="4" x="2.92" y="-1.27" dx="2.54" dy="1.27" layer="1"/>
<text x="-5.08" y="1.27" size="1.27" layer="27">1</text>
<text x="-3.81" y="2.54" size="1.27" layer="21">&gt;NAME</text>
<text x="-3.81" y="-3.81" size="1.27" layer="21">&gt;VALUE</text>
</package>
<package name="R1206">
<description>&lt;b&gt;RESISTOR&lt;/b&gt;</description>
<wire x1="0.9525" y1="-0.8128" x2="-0.9652" y2="-0.8128" width="0.1524" layer="51"/>
<wire x1="0.9525" y1="0.8128" x2="-0.9652" y2="0.8128" width="0.1524" layer="51"/>
<wire x1="-2.473" y1="0.983" x2="2.473" y2="0.983" width="0.0508" layer="39"/>
<wire x1="2.473" y1="0.983" x2="2.473" y2="-0.983" width="0.0508" layer="39"/>
<wire x1="2.473" y1="-0.983" x2="-2.473" y2="-0.983" width="0.0508" layer="39"/>
<wire x1="-2.473" y1="-0.983" x2="-2.473" y2="0.983" width="0.0508" layer="39"/>
<smd name="2" x="1.422" y="0" dx="1.6" dy="1.803" layer="1"/>
<smd name="1" x="-1.422" y="0" dx="1.6" dy="1.803" layer="1"/>
<text x="-1.27" y="1.27" size="1.27" layer="25">&gt;NAME</text>
<text x="-1.27" y="-2.54" size="1.27" layer="27">&gt;VALUE</text>
<rectangle x1="-1.6891" y1="-0.8763" x2="-0.9525" y2="0.8763" layer="51"/>
<rectangle x1="0.9525" y1="-0.8763" x2="1.6891" y2="0.8763" layer="51"/>
<rectangle x1="-0.3" y1="-0.7" x2="0.3" y2="0.7" layer="35"/>
</package>
</packages>
</library>
<library name="BillPorter">
<packages>
<package name="MSOP_10">
<wire x1="1.5" y1="1.5" x2="-1.5" y2="1.5" width="0.127" layer="51"/>
<wire x1="-1.5" y1="1.5" x2="-1.5" y2="-1.5" width="0.127" layer="51"/>
<wire x1="-1.5" y1="-1.5" x2="1.5" y2="-1.5" width="0.127" layer="51"/>
<wire x1="1.5" y1="-1.5" x2="1.5" y2="1.5" width="0.127" layer="51"/>
<wire x1="-1.6" y1="1.5" x2="-1.6" y2="-1.5" width="0.127" layer="21"/>
<wire x1="1.6" y1="1.5" x2="1.6" y2="-1.5" width="0.127" layer="21"/>
<circle x="-0.8" y="-0.8" radius="0.3" width="0.127" layer="51"/>
<smd name="8" x="0" y="2.1095" dx="0.305" dy="0.889" layer="1"/>
<smd name="7" x="0.5" y="2.1095" dx="0.305" dy="0.889" layer="1"/>
<smd name="6" x="1" y="2.1095" dx="0.305" dy="0.889" layer="1"/>
<smd name="9" x="-0.5" y="2.1095" dx="0.305" dy="0.889" layer="1"/>
<smd name="10" x="-1" y="2.1095" dx="0.305" dy="0.889" layer="1"/>
<smd name="3" x="0" y="-2.1095" dx="0.305" dy="0.889" layer="1"/>
<smd name="4" x="0.5" y="-2.1095" dx="0.305" dy="0.889" layer="1"/>
<smd name="5" x="1" y="-2.1095" dx="0.305" dy="0.889" layer="1"/>
<smd name="2" x="-0.5" y="-2.1095" dx="0.305" dy="0.889" layer="1"/>
<smd name="1" x="-1" y="-2.1095" dx="0.305" dy="0.889" layer="1"/>
<text x="-1.35" y="0.7" size="0.4064" layer="25">&gt;NAME</text>
<text x="-1.35" y="0" size="0.4064" layer="27">&gt;VALUE</text>
<rectangle x1="-1.1" y1="1.6" x2="-0.9" y2="2.45" layer="51"/>
<rectangle x1="-0.6" y1="1.6" x2="-0.4" y2="2.45" layer="51"/>
<rectangle x1="-0.1" y1="1.6" x2="0.1" y2="2.45" layer="51"/>
<rectangle x1="0.4" y1="1.6" x2="0.6" y2="2.45" layer="51"/>
<rectangle x1="0.9" y1="1.6" x2="1.1" y2="2.45" layer="51"/>
<rectangle x1="-1.1" y1="-2.45" x2="-0.9" y2="-1.6" layer="51"/>
<rectangle x1="-0.6" y1="-2.45" x2="-0.4" y2="-1.6" layer="51"/>
<rectangle x1="-0.1" y1="-2.45" x2="0.1" y2="-1.6" layer="51"/>
<rectangle x1="0.4" y1="-2.45" x2="0.6" y2="-1.6" layer="51"/>
<rectangle x1="0.9" y1="-2.45" x2="1.1" y2="-1.6" layer="51"/>
</package>
</packages>
</library>
</libraries>
<attributes>
</attributes>
<variantdefs>
</variantdefs>
<classes>
<class number="0" name="default" width="0" drill="0">
</class>
</classes>
<designrules name="default *">
<description language="de">&lt;b&gt;EAGLE Design Rules&lt;/b&gt;
&lt;p&gt;
Die Standard-Design-Rules sind so gewählt, dass sie für 
die meisten Anwendungen passen. Sollte ihre Platine 
besondere Anforderungen haben, treffen Sie die erforderlichen
Einstellungen hier und speichern die Design Rules unter 
einem neuen Namen ab.</description>
<description language="en">&lt;b&gt;EAGLE Design Rules&lt;/b&gt;
&lt;p&gt;
The default Design Rules have been set to cover
a wide range of applications. Your particular design
may have different requirements, so please make the
necessary adjustments and save your customized
design rules under a new name.</description>
<param name="layerSetup" value="(1*16)"/>
<param name="mtCopper" value="0.035mm 0.035mm 0.035mm 0.035mm 0.035mm 0.035mm 0.035mm 0.035mm 0.035mm 0.035mm 0.035mm 0.035mm 0.035mm 0.035mm 0.035mm 0.035mm"/>
<param name="mtIsolate" value="1.5mm 0.15mm 0.2mm 0.15mm 0.2mm 0.15mm 0.2mm 0.15mm 0.2mm 0.15mm 0.2mm 0.15mm 0.2mm 0.15mm 0.2mm"/>
<param name="mdWireWire" value="16mil"/>
<param name="mdWirePad" value="16mil"/>
<param name="mdWireVia" value="16mil"/>
<param name="mdPadPad" value="16mil"/>
<param name="mdPadVia" value="16mil"/>
<param name="mdViaVia" value="16mil"/>
<param name="mdSmdPad" value="16mil"/>
<param name="mdSmdVia" value="16mil"/>
<param name="mdSmdSmd" value="16mil"/>
<param name="mdViaViaSameLayer" value="8mil"/>
<param name="mnLayersViaInSmd" value="2"/>
<param name="mdCopperDimension" value="40mil"/>
<param name="mdDrill" value="16mil"/>
<param name="mdSmdStop" value="0mil"/>
<param name="msWidth" value="10mil"/>
<param name="msDrill" value="24mil"/>
<param name="msMicroVia" value="9.99mm"/>
<param name="msBlindViaRatio" value="0.5"/>
<param name="rvPadTop" value="0.25"/>
<param name="rvPadInner" value="0.25"/>
<param name="rvPadBottom" value="0.25"/>
<param name="rvViaOuter" value="0.25"/>
<param name="rvViaInner" value="0.25"/>
<param name="rvMicroViaOuter" value="0.25"/>
<param name="rvMicroViaInner" value="0.25"/>
<param name="rlMinPadTop" value="10mil"/>
<param name="rlMaxPadTop" value="20mil"/>
<param name="rlMinPadInner" value="10mil"/>
<param name="rlMaxPadInner" value="20mil"/>
<param name="rlMinPadBottom" value="10mil"/>
<param name="rlMaxPadBottom" value="20mil"/>
<param name="rlMinViaOuter" value="8mil"/>
<param name="rlMaxViaOuter" value="20mil"/>
<param name="rlMinViaInner" value="8mil"/>
<param name="rlMaxViaInner" value="20mil"/>
<param name="rlMinMicroViaOuter" value="4mil"/>
<param name="rlMaxMicroViaOuter" value="20mil"/>
<param name="rlMinMicroViaInner" value="4mil"/>
<param name="rlMaxMicroViaInner" value="20mil"/>
<param name="psTop" value="-1"/>
<param name="psBottom" value="-1"/>
<param name="psFirst" value="-1"/>
<param name="psElongationLong" value="100"/>
<param name="psElongationOffset" value="100"/>
<param name="mvStopFrame" value="1"/>
<param name="mvCreamFrame" value="0"/>
<param name="mlMinStopFrame" value="4mil"/>
<param name="mlMaxStopFrame" value="4mil"/>
<param name="mlMinCreamFrame" value="0mil"/>
<param name="mlMaxCreamFrame" value="0mil"/>
<param name="mlViaStopLimit" value="0mil"/>
<param name="srRoundness" value="0"/>
<param name="srMinRoundness" value="0mil"/>
<param name="srMaxRoundness" value="0mil"/>
<param name="slThermalIsolate" value="10mil"/>
<param name="slThermalsForVias" value="0"/>
<param name="dpMaxLengthDifference" value="10mm"/>
<param name="dpGapFactor" value="2.5"/>
<param name="checkGrid" value="0"/>
<param name="checkAngle" value="0"/>
<param name="checkFont" value="1"/>
<param name="checkRestrict" value="1"/>
<param name="useDiameter" value="13"/>
<param name="maxErrors" value="50"/>
</designrules>
<autorouter>
<pass name="Default">
<param name="RoutingGrid" value="50mil"/>
<param name="tpViaShape" value="round"/>
<param name="PrefDir.1" value="|"/>
<param name="PrefDir.2" value="0"/>
<param name="PrefDir.3" value="0"/>
<param name="PrefDir.4" value="0"/>
<param name="PrefDir.5" value="0"/>
<param name="PrefDir.6" value="0"/>
<param name="PrefDir.7" value="0"/>
<param name="PrefDir.8" value="0"/>
<param name="PrefDir.9" value="0"/>
<param name="PrefDir.10" value="0"/>
<param name="PrefDir.11" value="0"/>
<param name="PrefDir.12" value="0"/>
<param name="PrefDir.13" value="0"/>
<param name="PrefDir.14" value="0"/>
<param name="PrefDir.15" value="0"/>
<param name="PrefDir.16" value="-"/>
<param name="cfVia" value="8"/>
<param name="cfNonPref" value="5"/>
<param name="cfChangeDir" value="2"/>
<param name="cfOrthStep" value="2"/>
<param name="cfDiagStep" value="3"/>
<param name="cfExtdStep" value="0"/>
<param name="cfBonusStep" value="1"/>
<param name="cfMalusStep" value="1"/>
<param name="cfPadImpact" value="4"/>
<param name="cfSmdImpact" value="4"/>
<param name="cfBusImpact" value="0"/>
<param name="cfHugging" value="3"/>
<param name="cfAvoid" value="4"/>
<param name="cfPolygon" value="10"/>
<param name="cfBase.1" value="0"/>
<param name="cfBase.2" value="1"/>
<param name="cfBase.3" value="1"/>
<param name="cfBase.4" value="1"/>
<param name="cfBase.5" value="1"/>
<param name="cfBase.6" value="1"/>
<param name="cfBase.7" value="1"/>
<param name="cfBase.8" value="1"/>
<param name="cfBase.9" value="1"/>
<param name="cfBase.10" value="1"/>
<param name="cfBase.11" value="1"/>
<param name="cfBase.12" value="1"/>
<param name="cfBase.13" value="1"/>
<param name="cfBase.14" value="1"/>
<param name="cfBase.15" value="1"/>
<param name="cfBase.16" value="0"/>
<param name="mnVias" value="20"/>
<param name="mnSegments" value="9999"/>
<param name="mnExtdSteps" value="9999"/>
<param name="mnRipupLevel" value="10"/>
<param name="mnRipupSteps" value="100"/>
<param name="mnRipupTotal" value="100"/>
</pass>
<pass name="Follow-me" refer="Default" active="yes">
</pass>
<pass name="Busses" refer="Default" active="yes">
<param name="cfNonPref" value="4"/>
<param name="cfBusImpact" value="4"/>
<param name="cfHugging" value="0"/>
<param name="mnVias" value="0"/>
</pass>
<pass name="Route" refer="Default" active="yes">
</pass>
<pass name="Optimize1" refer="Default" active="yes">
<param name="cfVia" value="99"/>
<param name="cfExtdStep" value="10"/>
<param name="cfHugging" value="1"/>
<param name="mnExtdSteps" value="1"/>
<param name="mnRipupLevel" value="0"/>
</pass>
<pass name="Optimize2" refer="Optimize1" active="yes">
<param name="cfNonPref" value="0"/>
<param name="cfChangeDir" value="6"/>
<param name="cfExtdStep" value="0"/>
<param name="cfBonusStep" value="2"/>
<param name="cfMalusStep" value="2"/>
<param name="cfPadImpact" value="2"/>
<param name="cfSmdImpact" value="2"/>
<param name="cfHugging" value="0"/>
</pass>
<pass name="Optimize3" refer="Optimize2" active="yes">
<param name="cfChangeDir" value="8"/>
<param name="cfPadImpact" value="0"/>
<param name="cfSmdImpact" value="0"/>
</pass>
<pass name="Optimize4" refer="Optimize3" active="yes">
<param name="cfChangeDir" value="25"/>
</pass>
</autorouter>
<elements>
<element name="U1" library="fab" package="QFP80P900X900X120-32N" value="ATMEGA328P-AU" x="27.6606" y="28.829">
<attribute name="PACKAGE" value="TQFP-32" x="53.0606" y="19.939" size="1.778" layer="27" display="off"/>
<attribute name="OC_NEWARK" value="14R4631" x="53.0606" y="19.939" size="1.778" layer="27" display="off"/>
<attribute name="DESCRIPTION" value="8-bit Microcontroller with In-System Programmable Flash" x="53.0606" y="19.939" size="1.778" layer="27" display="off"/>
<attribute name="MPN" value="ATMEGA328P-AU" x="53.0606" y="19.939" size="1.778" layer="27" display="off"/>
<attribute name="SUPPLIER" value="Atmel" x="53.0606" y="19.939" size="1.778" layer="27" display="off"/>
<attribute name="OC_FARNELL" value="1715486" x="53.0606" y="19.939" size="1.778" layer="27" display="off"/>
</element>
<element name="U$1" library="fab" package="1X06SMD" value="FTDI-SMD-HEADER" x="15.72895" y="28.6131" rot="R180"/>
<element name="20MHZ" library="fab" package="EFOBM" value="20MHZ" x="21.82495" y="20.35175" rot="R270"/>
<element name="AVR-ISP" library="fab" package="2X03SMD" value="" x="26.77795" y="9.8171" rot="R90"/>
<element name="1UF" library="fab" package="C1206FAB" value="1uF" x="25.654" y="42.3672"/>
<element name="C2" library="fab" package="C1206FAB" value=".1uF" x="42.5958" y="28.3972" rot="R90"/>
<element name="C3" library="fab" package="C1206FAB" value="10uF" x="40.7416" y="28.3464" rot="R90"/>
<element name="R1" library="fab" package="R1206FAB" value="10K" x="25.6794" y="39.4208"/>
<element name="U$3" library="BillPorter" package="MSOP_10" value="AD5290" x="39.8526" y="33.655" rot="R90"/>
<element name="U$4" library="fab" package="2X02SMD" value="PINHD-2X2-SMD" x="35.8902" y="37.9984" rot="R180"/>
<element name="0OHM" library="fab" package="R1206FAB" value="0" x="40.259" y="25.019" rot="R270"/>
<element name="R2" library="fab" package="R1206FAB" value="0" x="38.264196875" y="29.4268" rot="R45"/>
<element name="R4" library="fab" package="R1206FAB" value="0" x="27.305" y="46.482" rot="R90"/>
<element name="R10" library="fab" package="R1206FAB" value="0" x="20.193" y="29.21" rot="R90"/>
<element name="R11" library="fab" package="R1206FAB" value="0" x="17.907" y="16.891"/>
<element name="R12" library="fab" package="R1206" value="0" x="33.782" y="18.288" rot="R180"/>
<element name="R13" library="fab" package="R1206" value="0" x="30.861" y="15.875" rot="R180"/>
<element name="R15" library="fab" package="R1206FAB" value="0" x="30.099" y="46.482" rot="R90"/>
<element name="R14" library="fab" package="R1206FAB" value="0" x="35.306" y="12.446" rot="R90"/>
<element name="R16" library="fab" package="R1206FAB" value="0" x="13.335" y="43.561" rot="R90"/>
<element name="C1" library="fab" package="C1206FAB" value=".1uF" x="19.05" y="41.656" rot="R90"/>
<element name="R5" library="fab" package="R1206FAB" value="0" x="8.001" y="40.767" rot="R180"/>
<element name="R6" library="fab" package="R1206FAB" value="0" x="20.828" y="35.433" rot="R90"/>
<element name="R3" library="fab" package="R1206FAB" value="0" x="24.13" y="47.879" rot="R270"/>
<element name="R7" library="fab" package="R1206FAB" value="0" x="18.669" y="11.684" rot="R270"/>
<element name="R8" library="fab" package="R1206FAB" value="0" x="35.687" y="26.0132125" rot="R225"/>
</elements>
<signals>
<signal name="VCC">
<contactref element="U1" pad="6"/>
<contactref element="U1" pad="18"/>
<contactref element="U1" pad="4"/>
<contactref element="U$1" pad="3"/>
<contactref element="0OHM" pad="2"/>
<contactref element="AVR-ISP" pad="2"/>
<contactref element="U$3" pad="3"/>
<wire x1="23.4188" y1="27.6352" x2="26.67" y2="27.6352" width="0.4064" layer="1"/>
<wire x1="26.67" y1="27.6352" x2="26.67" y2="26.797" width="0.4064" layer="1"/>
<wire x1="26.67" y1="26.797" x2="30.8864" y2="26.797" width="0.4064" layer="1"/>
<wire x1="30.8864" y1="26.797" x2="31.9024" y2="26.8224" width="0.4064" layer="1"/>
<wire x1="23.4188" y1="29.2354" x2="26.67" y2="29.2354" width="0.4064" layer="1"/>
<wire x1="26.67" y1="29.2354" x2="26.67" y2="29.21" width="0.4064" layer="1"/>
<wire x1="40.259" y1="23.368" x2="37.973" y2="23.368" width="0.4064" layer="1"/>
<wire x1="37.973" y1="23.368" x2="34.544" y2="26.797" width="0.4064" layer="1"/>
<wire x1="34.544" y1="26.797" x2="31.9278" y2="26.797" width="0.4064" layer="1"/>
<wire x1="31.9278" y1="26.797" x2="31.9024" y2="26.8224" width="0.4064" layer="1"/>
<wire x1="40.259" y1="23.368" x2="42.545" y2="23.368" width="0.4064" layer="1"/>
<wire x1="42.545" y1="23.368" x2="45.974" y2="26.797" width="0.4064" layer="1"/>
<wire x1="45.974" y1="26.797" x2="45.974" y2="33.401" width="0.4064" layer="1"/>
<wire x1="45.974" y1="33.401" x2="45.847" y2="33.528" width="0.4064" layer="1"/>
<wire x1="41.9621" y1="33.655" x2="45.72" y2="33.655" width="0.254" layer="1"/>
<wire x1="45.72" y1="33.655" x2="45.847" y2="33.528" width="0.254" layer="1"/>
<contactref element="R7" pad="1"/>
<wire x1="24.23795" y1="12.7371" x2="24.003" y2="12.7371" width="0.4064" layer="1"/>
<wire x1="24.003" y1="12.7371" x2="24.003" y2="13.335" width="0.4064" layer="1"/>
<wire x1="24.003" y1="13.335" x2="18.669" y2="13.335" width="0.4064" layer="1"/>
<wire x1="26.67" y1="27.6352" x2="26.67" y2="29.21" width="0.4064" layer="1"/>
<wire x1="26.67" y1="29.21" x2="18.034" y2="29.21" width="0.4064" layer="1"/>
<wire x1="18.034" y1="29.21" x2="18.034" y2="27.432" width="0.4064" layer="1"/>
<wire x1="18.034" y1="27.432" x2="15.72895" y2="27.432" width="0.4064" layer="1"/>
<wire x1="15.72895" y1="27.432" x2="15.72895" y2="27.3431" width="0.4064" layer="1"/>
<wire x1="18.669" y1="13.335" x2="18.034" y2="13.335" width="0.4064" layer="1"/>
<wire x1="18.034" y1="13.335" x2="18.034" y2="27.432" width="0.4064" layer="1"/>
</signal>
<signal name="GND">
<contactref element="R4" pad="2"/>
<contactref element="R11" pad="1"/>
<contactref element="U$1" pad="1"/>
<contactref element="R14" pad="1"/>
<wire x1="16.256" y1="16.891" x2="15.72895" y2="16.891" width="0.4064" layer="1"/>
<wire x1="15.72895" y1="16.891" x2="15.72895" y2="22.2631" width="0.4064" layer="1"/>
<wire x1="15.72895" y1="22.2631" x2="11.176" y2="22.2631" width="0.4064" layer="1"/>
<wire x1="11.176" y1="22.2631" x2="11.176" y2="31.369" width="0.4064" layer="1"/>
<wire x1="11.176" y1="31.369" x2="4.699" y2="31.369" width="0.4064" layer="1"/>
<wire x1="4.699" y1="31.369" x2="4.699" y2="36.195" width="0.4064" layer="1"/>
<wire x1="4.699" y1="36.195" x2="3.556" y2="36.195" width="0.4064" layer="1"/>
<wire x1="3.556" y1="36.195" x2="3.556" y2="44.069" width="0.4064" layer="1"/>
<wire x1="3.556" y1="44.069" x2="5.715" y2="44.069" width="0.4064" layer="1"/>
<wire x1="5.715" y1="44.069" x2="5.715" y2="45.593" width="0.4064" layer="1"/>
<wire x1="5.715" y1="45.593" x2="11.049" y2="45.593" width="0.4064" layer="1"/>
<wire x1="11.049" y1="45.593" x2="11.049" y2="48.133" width="0.4064" layer="1"/>
<wire x1="11.049" y1="48.133" x2="27.305" y2="48.133" width="0.4064" layer="1"/>
<wire x1="16.256" y1="16.891" x2="16.51" y2="16.891" width="0.4064" layer="1"/>
<wire x1="16.51" y1="16.891" x2="16.51" y2="11.684" width="0.4064" layer="1"/>
<wire x1="16.51" y1="11.684" x2="22.606" y2="11.684" width="0.4064" layer="1"/>
<wire x1="22.606" y1="11.684" x2="22.606" y2="5.08" width="0.4064" layer="1"/>
<wire x1="22.606" y1="5.08" x2="30.861" y2="5.08" width="0.4064" layer="1"/>
<wire x1="30.861" y1="5.08" x2="30.861" y2="5.969" width="0.4064" layer="1"/>
<wire x1="30.861" y1="5.969" x2="34.163" y2="5.969" width="0.4064" layer="1"/>
<wire x1="34.163" y1="5.969" x2="34.163" y2="9.525" width="0.4064" layer="1"/>
<wire x1="34.163" y1="9.525" x2="35.306" y2="9.525" width="0.4064" layer="1"/>
<wire x1="35.306" y1="9.525" x2="35.306" y2="10.795" width="0.4064" layer="1"/>
</signal>
<signal name="RST">
<contactref element="R1" pad="2"/>
<contactref element="U1" pad="29"/>
<contactref element="R15" pad="1"/>
<contactref element="C1" pad="1"/>
<wire x1="19.05" y1="40.005" x2="22.606" y2="40.005" width="0.4064" layer="1"/>
<wire x1="22.606" y1="40.005" x2="22.606" y2="37.084" width="0.4064" layer="1"/>
<wire x1="22.606" y1="37.084" x2="27.2542" y2="37.084" width="0.4064" layer="1"/>
<wire x1="27.305" y1="37.084" x2="27.3304" y2="37.084" width="0.4064" layer="1"/>
<wire x1="27.3304" y1="37.084" x2="27.3304" y2="39.4208" width="0.4064" layer="1"/>
<wire x1="27.3304" y1="39.4208" x2="27.305" y2="39.4208" width="0.4064" layer="1"/>
<wire x1="27.305" y1="39.4208" x2="27.305" y2="37.084" width="0.4064" layer="1"/>
<wire x1="27.305" y1="37.084" x2="27.2542" y2="37.084" width="0.4064" layer="1"/>
<wire x1="27.2542" y1="37.084" x2="27.2542" y2="33.0708" width="0.4064" layer="1"/>
<wire x1="27.3304" y1="39.4208" x2="28.702" y2="39.4208" width="0.4064" layer="1"/>
<wire x1="28.702" y1="39.4208" x2="28.702" y2="43.434" width="0.4064" layer="1"/>
<wire x1="28.702" y1="43.434" x2="30.099" y2="43.434" width="0.4064" layer="1"/>
<wire x1="30.099" y1="43.434" x2="30.099" y2="44.831" width="0.4064" layer="1"/>
</signal>
<signal name="MISO">
<contactref element="U1" pad="16"/>
<contactref element="AVR-ISP" pad="1"/>
<wire x1="24.23795" y1="7.2771" x2="24.257" y2="7.2771" width="0.4064" layer="1"/>
<wire x1="24.257" y1="7.2771" x2="24.257" y2="10.541" width="0.4064" layer="1"/>
<wire x1="24.257" y1="10.541" x2="30.988" y2="10.541" width="0.4064" layer="1"/>
<wire x1="30.988" y1="10.541" x2="30.988" y2="24.5872" width="0.4064" layer="1"/>
<wire x1="30.4546" y1="24.5872" x2="30.988" y2="24.5872" width="0.4064" layer="1"/>
</signal>
<signal name="MOSI">
<contactref element="U1" pad="15"/>
<contactref element="AVR-ISP" pad="4"/>
<wire x1="26.77795" y1="12.7371" x2="26.797" y2="12.7371" width="0.4064" layer="1"/>
<wire x1="26.797" y1="12.7371" x2="26.797" y2="21.971" width="0.4064" layer="1"/>
<wire x1="26.797" y1="21.971" x2="29.6672" y2="21.971" width="0.4064" layer="1"/>
<wire x1="29.6672" y1="21.971" x2="29.6672" y2="24.5872" width="0.4064" layer="1"/>
</signal>
<signal name="SCK">
<contactref element="AVR-ISP" pad="3"/>
<contactref element="U1" pad="17"/>
<wire x1="31.9024" y1="26.035" x2="32.004" y2="26.035" width="0.4064" layer="1"/>
<wire x1="32.004" y1="26.035" x2="32.004" y2="20.066" width="0.4064" layer="1"/>
<wire x1="32.004" y1="20.066" x2="33.782" y2="20.066" width="0.4064" layer="1"/>
<wire x1="33.782" y1="20.066" x2="33.782" y2="14.224" width="0.4064" layer="1"/>
<wire x1="33.782" y1="14.224" x2="31.877" y2="14.224" width="0.4064" layer="1"/>
<wire x1="31.877" y1="14.224" x2="31.877" y2="9.652" width="0.4064" layer="1"/>
<wire x1="31.877" y1="9.652" x2="26.77795" y2="9.652" width="0.4064" layer="1"/>
<wire x1="26.77795" y1="9.652" x2="26.77795" y2="7.2771" width="0.4064" layer="1"/>
</signal>
<signal name="R1">
<contactref element="U1" pad="7"/>
<contactref element="20MHZ" pad="1"/>
<wire x1="23.4188" y1="26.8224" x2="22.1234" y2="26.8224" width="0.4064" layer="1"/>
<wire x1="22.1234" y1="26.8224" x2="21.082" y2="25.781" width="0.4064" layer="1"/>
<wire x1="21.082" y1="25.781" x2="21.082" y2="21.844" width="0.4064" layer="1"/>
<wire x1="21.082" y1="21.844" x2="20.955" y2="21.717" width="0.4064" layer="1"/>
<wire x1="20.955" y1="21.717" x2="21.8097" y2="21.717" width="0.4064" layer="1"/>
<wire x1="21.8097" y1="21.717" x2="21.82495" y2="21.70175" width="0.4064" layer="1"/>
</signal>
<signal name="R2">
<contactref element="U1" pad="8"/>
<contactref element="20MHZ" pad="3"/>
<wire x1="24.384" y1="19.00175" x2="24.384" y2="22.606" width="0.4064" layer="1"/>
<wire x1="24.384" y1="22.606" x2="23.495" y2="22.606" width="0.4064" layer="1"/>
<wire x1="23.4188" y1="26.035" x2="23.495" y2="26.035" width="0.4064" layer="1"/>
<wire x1="23.495" y1="26.035" x2="23.495" y2="22.606" width="0.4064" layer="1"/>
<wire x1="21.82495" y1="19.00175" x2="24.384" y2="19.00175" width="0.4064" layer="1"/>
</signal>
<signal name="TX">
<contactref element="U1" pad="31"/>
<contactref element="U$1" pad="5"/>
<wire x1="15.72895" y1="32.4231" x2="18.034" y2="32.4231" width="0.4064" layer="1"/>
<wire x1="18.034" y1="32.4231" x2="18.034" y2="34.925" width="0.4064" layer="1"/>
<wire x1="25.654" y1="34.925" x2="25.654" y2="33.0708" width="0.4064" layer="1"/>
<wire x1="25.654" y1="34.925" x2="18.034" y2="34.925" width="0.4064" layer="1"/>
</signal>
<signal name="RX">
<contactref element="U1" pad="30"/>
<contactref element="R5" pad="1"/>
<wire x1="9.652" y1="40.767" x2="9.398" y2="40.767" width="0.4064" layer="1"/>
<wire x1="9.398" y1="40.767" x2="9.398" y2="36.068" width="0.4064" layer="1"/>
<wire x1="9.398" y1="36.068" x2="13.716" y2="36.068" width="0.4064" layer="1"/>
<wire x1="13.716" y1="36.068" x2="13.716" y2="36.449" width="0.4064" layer="1"/>
<wire x1="13.716" y1="36.449" x2="18.034" y2="36.449" width="0.4064" layer="1"/>
<wire x1="18.034" y1="36.449" x2="18.034" y2="35.814" width="0.4064" layer="1"/>
<wire x1="18.034" y1="35.814" x2="26.4668" y2="35.814" width="0.4064" layer="1"/>
<wire x1="26.4668" y1="35.814" x2="26.4668" y2="33.0708" width="0.4064" layer="1"/>
</signal>
<signal name="OUT2A">
<contactref element="U$3" pad="7"/>
<contactref element="U$4" pad="1"/>
<wire x1="37.7431" y1="34.155" x2="36.449" y2="34.155" width="0.254" layer="1"/>
<wire x1="36.449" y1="34.155" x2="36.449" y2="36.83" width="0.254" layer="1"/>
<wire x1="36.449" y1="36.83" x2="38.4302" y2="36.83" width="0.254" layer="1"/>
<wire x1="38.4302" y1="36.83" x2="38.4302" y2="36.7284" width="0.254" layer="1"/>
</signal>
<signal name="OUT1A">
<contactref element="U$3" pad="6"/>
<contactref element="U$4" pad="3"/>
<wire x1="37.7431" y1="34.655" x2="37.846" y2="34.655" width="0.254" layer="1"/>
<wire x1="37.846" y1="34.655" x2="37.846" y2="35.433" width="0.254" layer="1"/>
<wire x1="37.846" y1="35.433" x2="40.259" y2="35.433" width="0.254" layer="1"/>
<wire x1="40.259" y1="35.433" x2="40.259" y2="39.37" width="0.254" layer="1"/>
<wire x1="40.259" y1="39.37" x2="38.4302" y2="39.37" width="0.254" layer="1"/>
<wire x1="38.4302" y1="39.37" x2="38.4302" y2="39.2684" width="0.254" layer="1"/>
</signal>
<signal name="IN2B">
<contactref element="U1" pad="26"/>
<contactref element="U$3" pad="5"/>
<wire x1="29.6672" y1="33.0708" x2="29.718" y2="33.0708" width="0.254" layer="1"/>
<wire x1="29.718" y1="33.0708" x2="29.718" y2="37.719" width="0.254" layer="1"/>
<wire x1="29.718" y1="37.719" x2="30.48" y2="37.719" width="0.254" layer="1"/>
<wire x1="30.48" y1="37.719" x2="30.48" y2="40.64" width="0.254" layer="1"/>
<wire x1="30.48" y1="40.64" x2="41.9621" y2="40.64" width="0.254" layer="1"/>
<wire x1="41.9621" y1="40.64" x2="41.9621" y2="34.655" width="0.254" layer="1"/>
</signal>
<signal name="OUT1B">
<contactref element="U$3" pad="9"/>
<contactref element="U$4" pad="2"/>
<wire x1="37.7431" y1="33.155" x2="35.56" y2="33.155" width="0.254" layer="1"/>
<wire x1="35.56" y1="33.155" x2="35.56" y2="36.703" width="0.254" layer="1"/>
<wire x1="35.56" y1="36.703" x2="32.9702" y2="36.703" width="0.254" layer="1"/>
<wire x1="32.9702" y1="36.703" x2="32.9702" y2="36.7284" width="0.254" layer="1"/>
</signal>
<signal name="IN2A">
<contactref element="U1" pad="24"/>
<contactref element="U$3" pad="1"/>
<wire x1="41.9621" y1="32.655" x2="44.45" y2="32.655" width="0.254" layer="1"/>
<wire x1="44.45" y1="32.655" x2="44.45" y2="28.956" width="0.254" layer="1"/>
<wire x1="31.9024" y1="31.623" x2="36.449" y2="31.623" width="0.254" layer="1"/>
<wire x1="36.449" y1="31.623" x2="39.497" y2="28.575" width="0.254" layer="1"/>
<wire x1="39.497" y1="28.575" x2="44.069" y2="28.575" width="0.254" layer="1"/>
<wire x1="44.069" y1="28.575" x2="44.45" y2="28.956" width="0.254" layer="1"/>
</signal>
<signal name="OUT2B">
<contactref element="U$3" pad="10"/>
<contactref element="U$4" pad="4"/>
<wire x1="37.7431" y1="32.655" x2="34.671" y2="32.655" width="0.254" layer="1"/>
<wire x1="34.671" y1="32.655" x2="34.671" y2="35.306" width="0.254" layer="1"/>
<wire x1="34.671" y1="35.306" x2="31.242" y2="35.306" width="0.254" layer="1"/>
<wire x1="31.242" y1="35.306" x2="31.242" y2="39.243" width="0.254" layer="1"/>
<wire x1="31.242" y1="39.243" x2="32.9702" y2="39.243" width="0.254" layer="1"/>
<wire x1="32.9702" y1="39.243" x2="32.9702" y2="39.2684" width="0.254" layer="1"/>
</signal>
<signal name="IN1A">
<contactref element="U1" pad="23"/>
<contactref element="U$3" pad="2"/>
<wire x1="41.9621" y1="33.155" x2="44.95" y2="33.155" width="0.254" layer="1"/>
<wire x1="44.95" y1="33.155" x2="44.958" y2="33.147" width="0.254" layer="1"/>
<wire x1="44.958" y1="33.147" x2="44.958" y2="28.702" width="0.254" layer="1"/>
<wire x1="44.958" y1="28.702" x2="44.323" y2="28.067" width="0.254" layer="1"/>
<wire x1="44.323" y1="28.067" x2="38.989" y2="28.067" width="0.254" layer="1"/>
<wire x1="38.989" y1="28.067" x2="36.195" y2="30.861" width="0.254" layer="1"/>
<wire x1="36.195" y1="30.861" x2="31.9278" y2="30.861" width="0.254" layer="1"/>
<wire x1="31.9278" y1="30.861" x2="31.9024" y2="30.8356" width="0.254" layer="1"/>
</signal>
<signal name="IN1B">
<contactref element="U1" pad="27"/>
<contactref element="U$3" pad="4"/>
<wire x1="28.8544" y1="33.0708" x2="28.829" y2="33.0708" width="0.254" layer="1"/>
<wire x1="28.829" y1="33.0708" x2="28.829" y2="38.481" width="0.254" layer="1"/>
<wire x1="28.829" y1="38.481" x2="29.718" y2="38.481" width="0.254" layer="1"/>
<wire x1="29.718" y1="38.481" x2="29.718" y2="41.402" width="0.254" layer="1"/>
<wire x1="29.718" y1="41.402" x2="43.053" y2="41.402" width="0.254" layer="1"/>
<wire x1="43.053" y1="41.402" x2="43.053" y2="34.163" width="0.254" layer="1"/>
<wire x1="43.053" y1="34.163" x2="41.9621" y2="34.163" width="0.254" layer="1"/>
<wire x1="41.9621" y1="34.163" x2="41.9621" y2="34.155" width="0.254" layer="1"/>
</signal>
<signal name="JUMP1">
<contactref element="C3" pad="1"/>
<contactref element="0OHM" pad="1"/>
<contactref element="C2" pad="1"/>
<wire x1="40.7416" y1="26.6954" x2="42.545" y2="26.6954" width="0.6096" layer="1"/>
<wire x1="42.545" y1="26.6954" x2="42.5958" y2="26.7462" width="0.6096" layer="1"/>
<wire x1="42.5958" y1="26.7462" x2="42.5958" y2="26.7208" width="0.6096" layer="1"/>
<wire x1="42.5958" y1="26.7208" x2="40.259" y2="26.67" width="0.6096" layer="1"/>
</signal>
<signal name="JUMP2">
<contactref element="C2" pad="2"/>
<contactref element="C3" pad="2"/>
<contactref element="U$3" pad="8"/>
<contactref element="R2" pad="2"/>
<wire x1="37.7431" y1="33.655" x2="36.576" y2="33.655" width="0.254" layer="1"/>
<wire x1="37.7431" y1="33.655" x2="39.751" y2="33.655" width="0.254" layer="1"/>
<wire x1="39.431628125" y1="30.59423125" x2="42.9768" y2="30.226" width="0.8128" layer="1"/>
<wire x1="42.9768" y1="30.226" x2="42.5958" y2="30.0482" width="0.8128" layer="1"/>
<wire x1="40.7416" y1="29.9974" x2="39.751" y2="30.5054" width="0.8128" layer="1"/>
<wire x1="39.751" y1="30.5054" x2="39.751" y2="33.655" width="0.8128" layer="1"/>
<wire x1="39.431628125" y1="30.59423125" x2="40.8686" y2="30.226" width="0.8128" layer="1"/>
<wire x1="40.8686" y1="30.226" x2="40.7416" y2="29.9974" width="0.8128" layer="1"/>
</signal>
<signal name="N$6">
<contactref element="U1" pad="3"/>
<contactref element="R10" pad="2"/>
<wire x1="23.4188" y1="30.0228" x2="21.844" y2="30.0228" width="0.4064" layer="1"/>
<wire x1="21.844" y1="30.0228" x2="21.844" y2="30.861" width="0.4064" layer="1"/>
<wire x1="21.844" y1="30.861" x2="20.193" y2="30.861" width="0.4064" layer="1"/>
</signal>
<signal name="N$12">
<contactref element="1UF" pad="2"/>
<contactref element="R4" pad="1"/>
<wire x1="27.305" y1="44.831" x2="27.305" y2="42.3672" width="0.4064" layer="1"/>
</signal>
<signal name="N$8">
<contactref element="AVR-ISP" pad="6"/>
<contactref element="R13" pad="2"/>
<wire x1="29.31795" y1="12.7371" x2="29.439" y2="12.7371" width="0.4064" layer="1"/>
<wire x1="29.439" y1="12.7371" x2="29.439" y2="15.875" width="0.4064" layer="1"/>
</signal>
<signal name="N$13">
<contactref element="R13" pad="1"/>
<contactref element="R12" pad="2"/>
<wire x1="32.283" y1="15.875" x2="32.36" y2="15.875" width="0.4064" layer="1"/>
<wire x1="32.36" y1="15.875" x2="32.36" y2="18.288" width="0.4064" layer="1"/>
</signal>
<signal name="GNA">
<contactref element="R10" pad="1"/>
<contactref element="R11" pad="2"/>
<contactref element="U1" pad="5"/>
<contactref element="20MHZ" pad="2"/>
<wire x1="23.4188" y1="28.4226" x2="21.0566" y2="28.4226" width="0.4064" layer="1"/>
<wire x1="21.0566" y1="28.4226" x2="20.193" y2="27.559" width="0.4064" layer="1"/>
<wire x1="19.558" y1="16.891" x2="19.177" y2="16.891" width="0.4064" layer="1"/>
<wire x1="19.177" y1="16.891" x2="19.177" y2="20.32" width="0.4064" layer="1"/>
<wire x1="19.177" y1="20.32" x2="21.82495" y2="20.32" width="0.4064" layer="1"/>
<wire x1="21.82495" y1="20.32" x2="21.82495" y2="20.35175" width="0.4064" layer="1"/>
<wire x1="21.82495" y1="20.35175" x2="19.177" y2="20.35175" width="0.4064" layer="1"/>
<wire x1="19.177" y1="20.35175" x2="19.177" y2="20.32" width="0.4064" layer="1"/>
<wire x1="19.177" y1="20.35175" x2="19.177" y2="27.559" width="0.4064" layer="1"/>
<wire x1="19.177" y1="27.559" x2="20.193" y2="27.559" width="0.4064" layer="1"/>
</signal>
<signal name="JUMP">
<contactref element="AVR-ISP" pad="5"/>
<contactref element="R15" pad="2"/>
<wire x1="29.31795" y1="7.2771" x2="33.147" y2="7.2771" width="0.4064" layer="1"/>
<wire x1="33.147" y1="7.2771" x2="33.147" y2="12.446" width="0.4064" layer="1"/>
<wire x1="33.147" y1="12.446" x2="36.957" y2="12.446" width="0.4064" layer="1"/>
<wire x1="36.957" y1="12.446" x2="36.957" y2="21.844" width="0.4064" layer="1"/>
<wire x1="36.957" y1="21.844" x2="42.418" y2="21.844" width="0.4064" layer="1"/>
<wire x1="42.418" y1="21.844" x2="42.418" y2="21.971" width="0.4064" layer="1"/>
<wire x1="42.418" y1="21.971" x2="42.672" y2="21.971" width="0.4064" layer="1"/>
<wire x1="42.672" y1="21.971" x2="46.99" y2="26.289" width="0.4064" layer="1"/>
<wire x1="46.99" y1="26.289" x2="46.99" y2="34.417" width="0.4064" layer="1"/>
<wire x1="46.99" y1="34.417" x2="43.942" y2="34.417" width="0.4064" layer="1"/>
<wire x1="43.942" y1="34.417" x2="43.942" y2="42.291" width="0.4064" layer="1"/>
<wire x1="43.942" y1="42.291" x2="31.877" y2="42.291" width="0.4064" layer="1"/>
<wire x1="31.877" y1="42.291" x2="31.877" y2="48.133" width="0.4064" layer="1"/>
<wire x1="31.877" y1="48.133" x2="30.099" y2="48.133" width="0.4064" layer="1"/>
</signal>
<signal name="GNDD">
<contactref element="R14" pad="2"/>
<contactref element="R12" pad="1"/>
<wire x1="35.306" y1="14.097" x2="35.204" y2="14.097" width="0.4064" layer="1"/>
<wire x1="35.204" y1="14.097" x2="35.204" y2="18.288" width="0.4064" layer="1"/>
<wire x1="35.204" y1="18.288" x2="35.306" y2="18.288" width="0.4064" layer="1"/>
<wire x1="35.306" y1="18.288" x2="35.306" y2="22.987" width="0.4064" layer="1"/>
<wire x1="35.306" y1="22.987" x2="35.281565625" y2="22.733" width="0.4064" layer="1"/>
<contactref element="R8" pad="2"/>
<wire x1="35.306" y1="22.987" x2="34.519565625" y2="22.987" width="0.4064" layer="1"/>
<wire x1="34.519565625" y1="22.987" x2="34.519565625" y2="24.845778125" width="0.4064" layer="1"/>
</signal>
<signal name="CTS">
<contactref element="U1" pad="32"/>
<contactref element="R6" pad="1"/>
<wire x1="24.8666" y1="32.9438" x2="23.749" y2="32.9438" width="0.4064" layer="1"/>
<wire x1="23.749" y1="32.9438" x2="23.749" y2="33.782" width="0.4064" layer="1"/>
<wire x1="23.749" y1="33.782" x2="20.828" y2="33.782" width="0.4064" layer="1"/>
</signal>
<signal name="N$7">
<contactref element="U$1" pad="2"/>
<contactref element="R16" pad="2"/>
<wire x1="15.72895" y1="24.8031" x2="12.446" y2="24.8031" width="0.4064" layer="1"/>
<wire x1="12.446" y1="24.8031" x2="12.446" y2="32.766" width="0.4064" layer="1"/>
<wire x1="12.446" y1="32.766" x2="5.715" y2="32.766" width="0.4064" layer="1"/>
<wire x1="5.715" y1="32.766" x2="5.715" y2="37.338" width="0.4064" layer="1"/>
<wire x1="5.715" y1="37.338" x2="4.699" y2="37.338" width="0.4064" layer="1"/>
<wire x1="4.699" y1="37.338" x2="4.699" y2="42.926" width="0.4064" layer="1"/>
<wire x1="4.699" y1="42.926" x2="6.858" y2="42.926" width="0.4064" layer="1"/>
<wire x1="6.858" y1="42.926" x2="6.858" y2="44.704" width="0.4064" layer="1"/>
<wire x1="6.858" y1="44.704" x2="11.684" y2="44.704" width="0.4064" layer="1"/>
<wire x1="11.684" y1="44.704" x2="11.684" y2="45.212" width="0.4064" layer="1"/>
<wire x1="11.684" y1="45.212" x2="13.335" y2="45.212" width="0.4064" layer="1"/>
</signal>
<signal name="N$10">
<contactref element="U$1" pad="6"/>
<contactref element="C1" pad="2"/>
<wire x1="15.72895" y1="34.9631" x2="8.128" y2="34.9631" width="0.4064" layer="1"/>
<wire x1="8.128" y1="34.9631" x2="8.128" y2="43.307" width="0.4064" layer="1"/>
<wire x1="8.128" y1="43.307" x2="19.05" y2="43.307" width="0.4064" layer="1"/>
</signal>
<signal name="N$1">
<contactref element="U$1" pad="4"/>
<contactref element="R5" pad="2"/>
<wire x1="15.72895" y1="29.8831" x2="13.462" y2="29.8831" width="0.4064" layer="1"/>
<wire x1="13.462" y1="29.8831" x2="13.462" y2="33.909" width="0.4064" layer="1"/>
<wire x1="13.462" y1="33.909" x2="6.858" y2="33.909" width="0.4064" layer="1"/>
<wire x1="6.858" y1="33.909" x2="6.858" y2="38.481" width="0.4064" layer="1"/>
<wire x1="6.858" y1="38.481" x2="6.35" y2="38.481" width="0.4064" layer="1"/>
<wire x1="6.35" y1="38.481" x2="6.35" y2="40.767" width="0.4064" layer="1"/>
</signal>
<signal name="N$2">
<contactref element="R16" pad="1"/>
<contactref element="R6" pad="2"/>
<wire x1="13.335" y1="41.91" x2="13.335" y2="37.338" width="0.4064" layer="1"/>
<wire x1="13.335" y1="37.338" x2="20.828" y2="37.338" width="0.4064" layer="1"/>
<wire x1="20.828" y1="37.338" x2="20.828" y2="37.084" width="0.4064" layer="1"/>
</signal>
<signal name="N$3">
<contactref element="1UF" pad="1"/>
<contactref element="R3" pad="2"/>
<contactref element="R1" pad="1"/>
<wire x1="24.0284" y1="39.4208" x2="24.003" y2="39.4208" width="0.4064" layer="1"/>
<wire x1="24.003" y1="39.4208" x2="24.003" y2="42.3672" width="0.4064" layer="1"/>
<wire x1="24.003" y1="42.3672" x2="24.13" y2="42.3672" width="0.4064" layer="1"/>
<wire x1="24.13" y1="42.3672" x2="24.13" y2="46.228" width="0.4064" layer="1"/>
</signal>
<signal name="N$4">
<contactref element="R3" pad="1"/>
<contactref element="R7" pad="2"/>
<wire x1="18.669" y1="10.033" x2="14.351" y2="10.033" width="0.4064" layer="1"/>
<wire x1="14.351" y1="10.033" x2="14.351" y2="20.32" width="0.4064" layer="1"/>
<wire x1="14.351" y1="20.32" x2="9.779" y2="20.32" width="0.4064" layer="1"/>
<wire x1="9.779" y1="20.32" x2="9.779" y2="29.972" width="0.4064" layer="1"/>
<wire x1="9.779" y1="29.972" x2="2.286" y2="29.972" width="0.4064" layer="1"/>
<wire x1="2.286" y1="29.972" x2="2.286" y2="45.339" width="0.4064" layer="1"/>
<wire x1="2.286" y1="45.339" x2="4.445" y2="45.339" width="0.4064" layer="1"/>
<wire x1="4.445" y1="45.339" x2="4.445" y2="46.99" width="0.4064" layer="1"/>
<wire x1="4.445" y1="46.99" x2="9.779" y2="46.99" width="0.4064" layer="1"/>
<wire x1="9.779" y1="46.99" x2="9.779" y2="49.53" width="0.4064" layer="1"/>
<wire x1="9.779" y1="49.53" x2="24.13" y2="49.53" width="0.4064" layer="1"/>
</signal>
<signal name="GNDDD">
<contactref element="R2" pad="1"/>
<wire x1="37.0967625" y1="28.259365625" x2="36.85443125" y2="28.005365625" width="0.4064" layer="1"/>
<contactref element="U1" pad="21"/>
<contactref element="R8" pad="1"/>
<wire x1="36.85443125" y1="27.18064375" x2="37.0967625" y2="27.18064375" width="0.4064" layer="1"/>
<wire x1="37.0967625" y1="27.18064375" x2="37.0967625" y2="28.259365625" width="0.4064" layer="1"/>
<wire x1="31.9024" y1="29.2354" x2="36.120728125" y2="29.2354" width="0.4064" layer="1"/>
<wire x1="36.120728125" y1="29.2354" x2="37.0967625" y2="28.259365625" width="0.4064" layer="1"/>
</signal>
</signals>
<errors>
<approved hash="19,1,07320a380a3b0731"/>
<approved hash="19,1,9c3159f9d9fd1c35"/>
<approved hash="19,1,d774ba546c7e4a3f"/>
<approved hash="19,1,5d605dea94e3df08"/>
<approved hash="19,1,c23b10617447e9da"/>
<approved hash="19,1,b0147057a3c85169"/>
<approved hash="19,1,12cbee1f5e73621f"/>
<approved hash="19,1,1c9487f7604edc24"/>
</errors>
</board>
</drawing>
<compatibility>
<note version="6.3" minversion="6.2.2" severity="warning">
Since Version 6.2.2 text objects can contain more than one line,
which will not be processed correctly with this version.
</note>
</compatibility>
</eagle>
