# Supplementary material for: DNA Assembly in 3D Printed Fluidics
Source: PLoS One. 2015 Dec 30;10(12):e0143636. doi: 10.1371/journal.pone.0143636 (PMC4699221; doi:10.1371/journal.pone.0143636)
Supplement: S1 File — Syringe pump software (SI_Arduino_Code.ino, SI_Processing_Code.pde), STL files for the syringe pump (SI_Base.STL, SI_Case_Bottom, SI_Case_Top.STL, SI_FL_CL.STL, SI_Mid-1cc.STL, SI_Top-1cc.STL), STL file for Shapeways Frosted Ultra Detail co-laminar mixer (SI_SW-FUD_CL.STL), STL files for Formlabs co-laminar and micromixer (SI_FL_CL.STL, SI_FL_MM.STL), Resolution test piece for printing characterization (SI_ResolutionTest.STL), and printing test pieces for SEM imaging (SI_300_test.STL & SI_1500_test.STL). (ZIP) [file pone.0143636.s011.zip › SI_SyringePump.sch]

<?xml version="1.0" encoding="utf-8"?>
<!DOCTYPE eagle SYSTEM "eagle.dtd">
<eagle version="6.5.0">
<drawing>
<settings>
<setting alwaysvectorfont="no"/>
<setting verticaltext="up"/>
</settings>
<grid distance="0.1" unitdist="inch" unit="inch" style="lines" multiple="1" display="no" altdistance="0.01" altunitdist="inch" altunit="inch"/>
<layers>
<layer number="1" name="Top" color="4" fill="1" visible="no" active="no"/>
<layer number="16" name="Bottom" color="1" fill="1" visible="no" active="no"/>
<layer number="17" name="Pads" color="2" fill="1" visible="no" active="no"/>
<layer number="18" name="Vias" color="2" fill="1" visible="no" active="no"/>
<layer number="19" name="Unrouted" color="6" fill="1" visible="no" active="no"/>
<layer number="20" name="Dimension" color="15" fill="1" visible="no" active="no"/>
<layer number="21" name="tPlace" color="7" fill="1" visible="no" active="no"/>
<layer number="22" name="bPlace" color="7" fill="1" visible="no" active="no"/>
<layer number="23" name="tOrigins" color="15" fill="1" visible="no" active="no"/>
<layer number="24" name="bOrigins" color="15" fill="1" visible="no" active="no"/>
<layer number="25" name="tNames" color="7" fill="1" visible="no" active="no"/>
<layer number="26" name="bNames" color="7" fill="1" visible="no" active="no"/>
<layer number="27" name="tValues" color="7" fill="1" visible="no" active="no"/>
<layer number="28" name="bValues" color="7" fill="1" visible="no" active="no"/>
<layer number="29" name="tStop" color="7" fill="3" visible="no" active="no"/>
<layer number="30" name="bStop" color="7" fill="6" visible="no" active="no"/>
<layer number="31" name="tCream" color="7" fill="4" visible="no" active="no"/>
<layer number="32" name="bCream" color="7" fill="5" visible="no" active="no"/>
<layer number="33" name="tFinish" color="6" fill="3" visible="no" active="no"/>
<layer number="34" name="bFinish" color="6" fill="6" visible="no" active="no"/>
<layer number="35" name="tGlue" color="7" fill="4" visible="no" active="no"/>
<layer number="36" name="bGlue" color="7" fill="5" visible="no" active="no"/>
<layer number="37" name="tTest" color="7" fill="1" visible="no" active="no"/>
<layer number="38" name="bTest" color="7" fill="1" visible="no" active="no"/>
<layer number="39" name="tKeepout" color="4" fill="11" visible="no" active="no"/>
<layer number="40" name="bKeepout" color="1" fill="11" visible="no" active="no"/>
<layer number="41" name="tRestrict" color="4" fill="10" visible="no" active="no"/>
<layer number="42" name="bRestrict" color="1" fill="10" visible="no" active="no"/>
<layer number="43" name="vRestrict" color="2" fill="10" visible="no" active="no"/>
<layer number="44" name="Drills" color="7" fill="1" visible="no" active="no"/>
<layer number="45" name="Holes" color="7" fill="1" visible="no" active="no"/>
<layer number="46" name="Milling" color="3" fill="1" visible="no" active="no"/>
<layer number="47" name="Measures" color="7" fill="1" visible="no" active="no"/>
<layer number="48" name="Document" color="7" fill="1" visible="no" active="no"/>
<layer number="49" name="Reference" color="7" fill="1" visible="no" active="no"/>
<layer number="50" name="dxf" color="7" fill="1" visible="no" active="no"/>
<layer number="51" name="tDocu" color="7" fill="1" visible="no" active="no"/>
<layer number="52" name="bDocu" color="7" fill="1" visible="no" active="no"/>
<layer number="53" name="tGND_GNDA" color="7" fill="9" visible="no" active="no"/>
<layer number="54" name="bGND_GNDA" color="1" fill="9" visible="no" active="no"/>
<layer number="56" name="wert" color="7" fill="1" visible="no" active="no"/>
<layer number="91" name="Nets" color="2" fill="1" visible="yes" active="yes"/>
<layer number="92" name="Busses" color="1" fill="1" visible="yes" active="yes"/>
<layer number="93" name="Pins" color="2" fill="1" visible="no" active="yes"/>
<layer number="94" name="Symbols" color="4" fill="1" visible="yes" active="yes"/>
<layer number="95" name="Names" color="7" fill="1" visible="yes" active="yes"/>
<layer number="96" name="Values" color="7" fill="1" visible="yes" active="yes"/>
<layer number="97" name="Info" color="7" fill="1" visible="yes" active="yes"/>
<layer number="98" name="Guide" color="6" fill="1" visible="yes" active="yes"/>
<layer number="99" name="SpiceOrder" color="5" fill="1" visible="yes" active="yes"/>
<layer number="100" name="Muster" color="7" fill="1" visible="no" active="no"/>
<layer number="101" name="Patch_Top" color="12" fill="4" visible="no" active="yes"/>
<layer number="102" name="Vscore" color="7" fill="1" visible="no" active="yes"/>
<layer number="103" name="tMap" color="7" fill="1" visible="yes" active="yes"/>
<layer number="104" name="Name" color="7" fill="1" visible="no" active="yes"/>
<layer number="105" name="tPlate" color="7" fill="1" visible="yes" active="yes"/>
<layer number="106" name="bPlate" color="7" fill="1" visible="yes" active="yes"/>
<layer number="107" name="Crop" color="7" fill="1" visible="yes" active="yes"/>
<layer number="108" name="fp8" color="7" fill="1" visible="yes" active="yes"/>
<layer number="109" name="fp9" color="7" fill="1" visible="yes" active="yes"/>
<layer number="110" name="fp0" color="7" fill="1" visible="yes" active="yes"/>
<layer number="116" name="Patch_BOT" color="9" fill="4" visible="no" active="yes"/>
<layer number="121" name="_tsilk" color="7" fill="1" visible="no" active="yes"/>
<layer number="122" name="_bsilk" color="7" fill="1" visible="no" active="yes"/>
<layer number="123" name="tTestmark" color="7" fill="1" visible="yes" active="yes"/>
<layer number="124" name="bTestmark" color="7" fill="1" visible="yes" active="yes"/>
<layer number="125" name="_tNames" color="7" fill="1" visible="yes" active="yes"/>
<layer number="131" name="tAdjust" color="7" fill="1" visible="yes" active="yes"/>
<layer number="132" name="bAdjust" color="7" fill="1" visible="yes" active="yes"/>
<layer number="144" name="Drill_legend" color="7" fill="1" visible="yes" active="yes"/>
<layer number="151" name="HeatSink" color="7" fill="1" visible="no" active="yes"/>
<layer number="199" name="Contour" color="7" fill="1" visible="yes" active="yes"/>
<layer number="200" name="200bmp" color="1" fill="10" visible="no" active="yes"/>
<layer number="201" name="201bmp" color="2" fill="10" visible="no" active="yes"/>
<layer number="202" name="202bmp" color="3" fill="10" visible="no" active="yes"/>
<layer number="203" name="203bmp" color="4" fill="10" visible="no" active="yes"/>
<layer number="204" name="204bmp" color="5" fill="10" visible="no" active="yes"/>
<layer number="205" name="205bmp" color="6" fill="10" visible="no" active="yes"/>
<layer number="206" name="206bmp" color="7" fill="10" visible="no" active="yes"/>
<layer number="207" name="207bmp" color="8" fill="10" visible="no" active="yes"/>
<layer number="208" name="208bmp" color="9" fill="10" visible="no" active="yes"/>
<layer number="209" name="209bmp" color="7" fill="1" visible="yes" active="yes"/>
<layer number="210" name="210bmp" color="7" fill="1" visible="yes" active="yes"/>
<layer number="211" name="211bmp" color="7" fill="1" visible="yes" active="yes"/>
<layer number="212" name="212bmp" color="7" fill="1" visible="yes" active="yes"/>
<layer number="213" name="213bmp" color="7" fill="1" visible="yes" active="yes"/>
<layer number="214" name="214bmp" color="7" fill="1" visible="yes" active="yes"/>
<layer number="215" name="215bmp" color="7" fill="1" visible="yes" active="yes"/>
<layer number="216" name="216bmp" color="7" fill="1" visible="yes" active="yes"/>
<layer number="217" name="217bmp" color="18" fill="1" visible="no" active="no"/>
<layer number="218" name="218bmp" color="19" fill="1" visible="no" active="no"/>
<layer number="219" name="219bmp" color="20" fill="1" visible="no" active="no"/>
<layer number="220" name="220bmp" color="21" fill="1" visible="no" active="no"/>
<layer number="221" name="221bmp" color="22" fill="1" visible="no" active="no"/>
<layer number="222" name="222bmp" color="23" fill="1" visible="no" active="no"/>
<layer number="223" name="223bmp" color="24" fill="1" visible="no" active="no"/>
<layer number="224" name="224bmp" color="25" fill="1" visible="no" active="no"/>
<layer number="250" name="Descript" color="3" fill="1" visible="no" active="no"/>
<layer number="251" name="SMDround" color="12" fill="11" visible="no" active="no"/>
<layer number="254" name="cooling" color="7" fill="1" visible="no" active="yes"/>
</layers>
<schematic xreflabel="%F%N/%S.%C%R" xrefpart="/%S.%C%R">
<libraries>
<library name="fab">
<packages>
<package name="1X06SMD">
<smd name="1" x="0" y="6.35" dx="2.54" dy="1.27" layer="1"/>
<smd name="2" x="0" y="3.81" dx="2.54" dy="1.27" layer="1"/>
<smd name="3" x="0" y="1.27" dx="2.54" dy="1.27" layer="1"/>
<smd name="4" x="0" y="-1.27" dx="2.54" dy="1.27" layer="1"/>
<smd name="5" x="0" y="-3.81" dx="2.54" dy="1.27" layer="1"/>
<smd name="6" x="0" y="-6.35" dx="2.54" dy="1.27" layer="1"/>
<text x="-1.905" y="-3.175" size="1.27" layer="25" rot="R90">&gt;NAME</text>
</package>
<package name="EFOBM">
<smd name="1" x="-1.35" y="0" dx="3.9" dy="0.8" layer="1" rot="R90"/>
<smd name="2" x="0" y="0" dx="3.9" dy="0.8" layer="1" rot="R270"/>
<smd name="3" x="1.35" y="0" dx="3.9" dy="0.8" layer="1" rot="R270"/>
</package>
<package name="2X03SMD">
<smd name="1" x="-2.54" y="2.54" dx="2.54" dy="1.27" layer="1"/>
<smd name="3" x="-2.54" y="0" dx="2.54" dy="1.27" layer="1"/>
<smd name="5" x="-2.54" y="-2.54" dx="2.54" dy="1.27" layer="1"/>
<smd name="2" x="2.92" y="2.54" dx="2.54" dy="1.27" layer="1"/>
<smd name="4" x="2.92" y="0" dx="2.54" dy="1.27" layer="1"/>
<smd name="6" x="2.92" y="-2.54" dx="2.54" dy="1.27" layer="1"/>
<text x="-5.08" y="2.54" size="1.27" layer="27">1</text>
<text x="-3.81" y="3.81" size="1.27" layer="25">&gt;NAME</text>
<text x="-3.81" y="-5.08" size="1.27" layer="27">&gt;VALUE</text>
</package>
<package name="2X03">
<description>&lt;b&gt;PIN HEADER&lt;/b&gt;</description>
<wire x1="-3.81" y1="-1.905" x2="-3.175" y2="-2.54" width="0.1524" layer="21"/>
<wire x1="-1.905" y1="-2.54" x2="-1.27" y2="-1.905" width="0.1524" layer="21"/>
<wire x1="-1.27" y1="-1.905" x2="-0.635" y2="-2.54" width="0.1524" layer="21"/>
<wire x1="0.635" y1="-2.54" x2="1.27" y2="-1.905" width="0.1524" layer="21"/>
<wire x1="-3.81" y1="-1.905" x2="-3.81" y2="1.905" width="0.1524" layer="21"/>
<wire x1="-3.81" y1="1.905" x2="-3.175" y2="2.54" width="0.1524" layer="21"/>
<wire x1="-3.175" y1="2.54" x2="-1.905" y2="2.54" width="0.1524" layer="21"/>
<wire x1="-1.905" y1="2.54" x2="-1.27" y2="1.905" width="0.1524" layer="21"/>
<wire x1="-1.27" y1="1.905" x2="-0.635" y2="2.54" width="0.1524" layer="21"/>
<wire x1="-0.635" y1="2.54" x2="0.635" y2="2.54" width="0.1524" layer="21"/>
<wire x1="0.635" y1="2.54" x2="1.27" y2="1.905" width="0.1524" layer="21"/>
<wire x1="-1.27" y1="1.905" x2="-1.27" y2="-1.905" width="0.1524" layer="21"/>
<wire x1="1.27" y1="1.905" x2="1.27" y2="-1.905" width="0.1524" layer="21"/>
<wire x1="-0.635" y1="-2.54" x2="0.635" y2="-2.54" width="0.1524" layer="21"/>
<wire x1="-3.175" y1="-2.54" x2="-1.905" y2="-2.54" width="0.1524" layer="21"/>
<wire x1="1.27" y1="-1.905" x2="1.905" y2="-2.54" width="0.1524" layer="21"/>
<wire x1="3.175" y1="-2.54" x2="3.81" y2="-1.905" width="0.1524" layer="21"/>
<wire x1="1.27" y1="1.905" x2="1.905" y2="2.54" width="0.1524" layer="21"/>
<wire x1="1.905" y1="2.54" x2="3.175" y2="2.54" width="0.1524" layer="21"/>
<wire x1="3.175" y1="2.54" x2="3.81" y2="1.905" width="0.1524" layer="21"/>
<wire x1="3.81" y1="1.905" x2="3.81" y2="-1.905" width="0.1524" layer="21"/>
<wire x1="1.905" y1="-2.54" x2="3.175" y2="-2.54" width="0.1524" layer="21"/>
<wire x1="-3.175" y1="-2.921" x2="-1.905" y2="-2.921" width="0.127" layer="21"/>
<pad name="1" x="-2.54" y="-1.27" drill="1.016" shape="square"/>
<pad name="2" x="-2.54" y="1.27" drill="1.016" shape="octagon"/>
<pad name="3" x="0" y="-1.27" drill="1.016" shape="octagon"/>
<pad name="4" x="0" y="1.27" drill="1.016" shape="octagon"/>
<pad name="5" x="2.54" y="-1.27" drill="1.016" shape="octagon"/>
<pad name="6" x="2.54" y="1.27" drill="1.016" shape="octagon"/>
<text x="-3.81" y="3.175" size="1.27" layer="25" ratio="10">&gt;NAME</text>
<text x="-3.81" y="-4.445" size="1.27" layer="27">&gt;VALUE</text>
<text x="-5.08" y="-2.54" size="1.27" layer="21">1</text>
<rectangle x1="-2.794" y1="-1.524" x2="-2.286" y2="-1.016" layer="51"/>
<rectangle x1="-2.794" y1="1.016" x2="-2.286" y2="1.524" layer="51"/>
<rectangle x1="-0.254" y1="1.016" x2="0.254" y2="1.524" layer="51"/>
<rectangle x1="-0.254" y1="-1.524" x2="0.254" y2="-1.016" layer="51"/>
<rectangle x1="2.286" y1="1.016" x2="2.794" y2="1.524" layer="51"/>
<rectangle x1="2.286" y1="-1.524" x2="2.794" y2="-1.016" layer="51"/>
</package>
<package name="QFP80P900X900X120-32N">
<wire x1="-1.1938" y1="5.3086" x2="-1.1938" y2="6.3246" width="0.1524" layer="21"/>
<wire x1="5.334" y1="-0.381" x2="6.35" y2="-0.381" width="0.1524" layer="21"/>
<wire x1="-2.032" y1="-6.3246" x2="-2.032" y2="-5.3086" width="0.1524" layer="21"/>
<wire x1="-3.3782" y1="3.556" x2="-3.556" y2="3.556" width="0.1524" layer="21"/>
<wire x1="-3.175" y1="2.6416" x2="-2.6416" y2="3.175" width="0.1524" layer="21"/>
<wire x1="-3.556" y1="-3.556" x2="-3.3782" y2="-3.556" width="0.1524" layer="21"/>
<wire x1="3.556" y1="-3.556" x2="3.556" y2="-3.3782" width="0.1524" layer="21"/>
<wire x1="3.556" y1="3.556" x2="3.3782" y2="3.556" width="0.1524" layer="21"/>
<wire x1="-3.556" y1="3.556" x2="-3.556" y2="3.3782" width="0.1524" layer="21"/>
<wire x1="-3.556" y1="-3.3782" x2="-3.556" y2="-3.556" width="0.1524" layer="21"/>
<wire x1="3.3782" y1="-3.556" x2="3.556" y2="-3.556" width="0.1524" layer="21"/>
<wire x1="3.556" y1="3.3782" x2="3.556" y2="3.556" width="0.1524" layer="21"/>
<wire x1="2.5654" y1="3.556" x2="3.0226" y2="3.556" width="0" layer="51"/>
<wire x1="3.0226" y1="3.556" x2="3.0226" y2="4.6228" width="0" layer="51"/>
<wire x1="3.0226" y1="4.6228" x2="2.5654" y2="4.6228" width="0" layer="51"/>
<wire x1="2.5654" y1="4.6228" x2="2.5654" y2="3.556" width="0" layer="51"/>
<wire x1="1.778" y1="3.556" x2="2.2352" y2="3.556" width="0" layer="51"/>
<wire x1="2.2352" y1="3.556" x2="2.2352" y2="4.6228" width="0" layer="51"/>
<wire x1="2.2352" y1="4.6228" x2="1.778" y2="4.6228" width="0" layer="51"/>
<wire x1="1.778" y1="4.6228" x2="1.778" y2="3.556" width="0" layer="51"/>
<wire x1="0.9652" y1="3.556" x2="1.4224" y2="3.556" width="0" layer="51"/>
<wire x1="1.4224" y1="3.556" x2="1.4224" y2="4.6228" width="0" layer="51"/>
<wire x1="1.4224" y1="4.6228" x2="0.9652" y2="4.6228" width="0" layer="51"/>
<wire x1="0.9652" y1="4.6228" x2="0.9652" y2="3.556" width="0" layer="51"/>
<wire x1="0.1778" y1="3.556" x2="0.635" y2="3.556" width="0" layer="51"/>
<wire x1="0.635" y1="3.556" x2="0.635" y2="4.6228" width="0" layer="51"/>
<wire x1="0.635" y1="4.6228" x2="0.1778" y2="4.6228" width="0" layer="51"/>
<wire x1="0.1778" y1="4.6228" x2="0.1778" y2="3.556" width="0" layer="51"/>
<wire x1="-0.635" y1="3.556" x2="-0.1778" y2="3.556" width="0" layer="51"/>
<wire x1="-0.1778" y1="3.556" x2="-0.1778" y2="4.6228" width="0" layer="51"/>
<wire x1="-0.1778" y1="4.6228" x2="-0.635" y2="4.6228" width="0" layer="51"/>
<wire x1="-0.635" y1="4.6228" x2="-0.635" y2="3.556" width="0" layer="51"/>
<wire x1="-1.4224" y1="3.556" x2="-0.9652" y2="3.556" width="0" layer="51"/>
<wire x1="-0.9652" y1="3.556" x2="-0.9652" y2="4.6228" width="0" layer="51"/>
<wire x1="-0.9652" y1="4.6228" x2="-1.4224" y2="4.6228" width="0" layer="51"/>
<wire x1="-1.4224" y1="4.6228" x2="-1.4224" y2="3.556" width="0" layer="51"/>
<wire x1="-2.2352" y1="3.556" x2="-1.778" y2="3.556" width="0" layer="51"/>
<wire x1="-1.778" y1="3.556" x2="-1.778" y2="4.6228" width="0" layer="51"/>
<wire x1="-1.778" y1="4.6228" x2="-2.2352" y2="4.6228" width="0" layer="51"/>
<wire x1="-2.2352" y1="4.6228" x2="-2.2352" y2="3.556" width="0" layer="51"/>
<wire x1="-3.0226" y1="3.556" x2="-2.5654" y2="3.556" width="0" layer="51"/>
<wire x1="-2.5654" y1="3.556" x2="-2.5654" y2="4.6228" width="0" layer="51"/>
<wire x1="-2.5654" y1="4.6228" x2="-3.0226" y2="4.6228" width="0" layer="51"/>
<wire x1="-3.0226" y1="4.6228" x2="-3.0226" y2="3.556" width="0" layer="51"/>
<wire x1="-3.556" y1="2.5654" x2="-3.556" y2="3.0226" width="0" layer="51"/>
<wire x1="-3.556" y1="3.0226" x2="-4.6228" y2="3.0226" width="0" layer="51"/>
<wire x1="-4.6228" y1="3.0226" x2="-4.6228" y2="2.5654" width="0" layer="51"/>
<wire x1="-4.6228" y1="2.5654" x2="-3.556" y2="2.5654" width="0" layer="51"/>
<wire x1="-3.556" y1="1.778" x2="-3.556" y2="2.2352" width="0" layer="51"/>
<wire x1="-3.556" y1="2.2352" x2="-4.6228" y2="2.2352" width="0" layer="51"/>
<wire x1="-4.6228" y1="2.2352" x2="-4.6228" y2="1.778" width="0" layer="51"/>
<wire x1="-4.6228" y1="1.778" x2="-3.556" y2="1.778" width="0" layer="51"/>
<wire x1="-3.556" y1="0.9652" x2="-3.556" y2="1.4224" width="0" layer="51"/>
<wire x1="-3.556" y1="1.4224" x2="-4.6228" y2="1.4224" width="0" layer="51"/>
<wire x1="-4.6228" y1="1.4224" x2="-4.6228" y2="0.9652" width="0" layer="51"/>
<wire x1="-4.6228" y1="0.9652" x2="-3.556" y2="0.9652" width="0" layer="51"/>
<wire x1="-3.556" y1="0.1778" x2="-3.556" y2="0.635" width="0" layer="51"/>
<wire x1="-3.556" y1="0.635" x2="-4.6228" y2="0.635" width="0" layer="51"/>
<wire x1="-4.6228" y1="0.635" x2="-4.6228" y2="0.1778" width="0" layer="51"/>
<wire x1="-4.6228" y1="0.1778" x2="-3.556" y2="0.1778" width="0" layer="51"/>
<wire x1="-3.556" y1="-0.635" x2="-3.556" y2="-0.1778" width="0" layer="51"/>
<wire x1="-3.556" y1="-0.1778" x2="-4.6228" y2="-0.1778" width="0" layer="51"/>
<wire x1="-4.6228" y1="-0.1778" x2="-4.6228" y2="-0.635" width="0" layer="51"/>
<wire x1="-4.6228" y1="-0.635" x2="-3.556" y2="-0.635" width="0" layer="51"/>
<wire x1="-3.556" y1="-1.4224" x2="-3.556" y2="-0.9652" width="0" layer="51"/>
<wire x1="-3.556" y1="-0.9652" x2="-4.6228" y2="-0.9652" width="0" layer="51"/>
<wire x1="-4.6228" y1="-0.9652" x2="-4.6228" y2="-1.4224" width="0" layer="51"/>
<wire x1="-4.6228" y1="-1.4224" x2="-3.556" y2="-1.4224" width="0" layer="51"/>
<wire x1="-3.556" y1="-2.2352" x2="-3.556" y2="-1.778" width="0" layer="51"/>
<wire x1="-3.556" y1="-1.778" x2="-4.6228" y2="-1.778" width="0" layer="51"/>
<wire x1="-4.6228" y1="-1.778" x2="-4.6228" y2="-2.2352" width="0" layer="51"/>
<wire x1="-4.6228" y1="-2.2352" x2="-3.556" y2="-2.2352" width="0" layer="51"/>
<wire x1="-3.556" y1="-3.0226" x2="-3.556" y2="-2.5654" width="0" layer="51"/>
<wire x1="-3.556" y1="-2.5654" x2="-4.6228" y2="-2.5654" width="0" layer="51"/>
<wire x1="-4.6228" y1="-2.5654" x2="-4.6228" y2="-3.0226" width="0" layer="51"/>
<wire x1="-4.6228" y1="-3.0226" x2="-3.556" y2="-3.0226" width="0" layer="51"/>
<wire x1="-2.5654" y1="-3.556" x2="-3.0226" y2="-3.556" width="0" layer="51"/>
<wire x1="-3.0226" y1="-3.556" x2="-3.0226" y2="-4.6228" width="0" layer="51"/>
<wire x1="-3.0226" y1="-4.6228" x2="-2.5654" y2="-4.6228" width="0" layer="51"/>
<wire x1="-2.5654" y1="-4.6228" x2="-2.5654" y2="-3.556" width="0" layer="51"/>
<wire x1="-1.778" y1="-3.556" x2="-2.2352" y2="-3.556" width="0" layer="51"/>
<wire x1="-2.2352" y1="-3.556" x2="-2.2352" y2="-4.6228" width="0" layer="51"/>
<wire x1="-2.2352" y1="-4.6228" x2="-1.778" y2="-4.6228" width="0" layer="51"/>
<wire x1="-1.778" y1="-4.6228" x2="-1.778" y2="-3.556" width="0" layer="51"/>
<wire x1="-0.9652" y1="-3.556" x2="-1.4224" y2="-3.556" width="0" layer="51"/>
<wire x1="-1.4224" y1="-3.556" x2="-1.4224" y2="-4.6228" width="0" layer="51"/>
<wire x1="-1.4224" y1="-4.6228" x2="-0.9652" y2="-4.6228" width="0" layer="51"/>
<wire x1="-0.9652" y1="-4.6228" x2="-0.9652" y2="-3.556" width="0" layer="51"/>
<wire x1="-0.1778" y1="-3.556" x2="-0.635" y2="-3.556" width="0" layer="51"/>
<wire x1="-0.635" y1="-3.556" x2="-0.635" y2="-4.6228" width="0" layer="51"/>
<wire x1="-0.635" y1="-4.6228" x2="-0.1778" y2="-4.6228" width="0" layer="51"/>
<wire x1="-0.1778" y1="-4.6228" x2="-0.1778" y2="-3.556" width="0" layer="51"/>
<wire x1="0.635" y1="-3.556" x2="0.1778" y2="-3.556" width="0" layer="51"/>
<wire x1="0.1778" y1="-3.556" x2="0.1778" y2="-4.6228" width="0" layer="51"/>
<wire x1="0.1778" y1="-4.6228" x2="0.635" y2="-4.6228" width="0" layer="51"/>
<wire x1="0.635" y1="-4.6228" x2="0.635" y2="-3.556" width="0" layer="51"/>
<wire x1="1.4224" y1="-3.556" x2="0.9652" y2="-3.556" width="0" layer="51"/>
<wire x1="0.9652" y1="-3.556" x2="0.9652" y2="-4.6228" width="0" layer="51"/>
<wire x1="0.9652" y1="-4.6228" x2="1.4224" y2="-4.6228" width="0" layer="51"/>
<wire x1="1.4224" y1="-4.6228" x2="1.4224" y2="-3.556" width="0" layer="51"/>
<wire x1="2.2352" y1="-3.556" x2="1.778" y2="-3.556" width="0" layer="51"/>
<wire x1="1.778" y1="-3.556" x2="1.778" y2="-4.6228" width="0" layer="51"/>
<wire x1="1.778" y1="-4.6228" x2="2.2352" y2="-4.6228" width="0" layer="51"/>
<wire x1="2.2352" y1="-4.6228" x2="2.2352" y2="-3.556" width="0" layer="51"/>
<wire x1="3.0226" y1="-3.556" x2="2.5654" y2="-3.556" width="0" layer="51"/>
<wire x1="2.5654" y1="-3.556" x2="2.5654" y2="-4.6228" width="0" layer="51"/>
<wire x1="2.5654" y1="-4.6228" x2="3.0226" y2="-4.6228" width="0" layer="51"/>
<wire x1="3.0226" y1="-4.6228" x2="3.0226" y2="-3.556" width="0" layer="51"/>
<wire x1="3.556" y1="-2.5654" x2="3.556" y2="-3.0226" width="0" layer="51"/>
<wire x1="3.556" y1="-3.0226" x2="4.6228" y2="-3.0226" width="0" layer="51"/>
<wire x1="4.6228" y1="-3.0226" x2="4.6228" y2="-2.5654" width="0" layer="51"/>
<wire x1="4.6228" y1="-2.5654" x2="3.556" y2="-2.5654" width="0" layer="51"/>
<wire x1="3.556" y1="-1.778" x2="3.556" y2="-2.2352" width="0" layer="51"/>
<wire x1="3.556" y1="-2.2352" x2="4.6228" y2="-2.2352" width="0" layer="51"/>
<wire x1="4.6228" y1="-2.2352" x2="4.6228" y2="-1.778" width="0" layer="51"/>
<wire x1="4.6228" y1="-1.778" x2="3.556" y2="-1.778" width="0" layer="51"/>
<wire x1="3.556" y1="-0.9652" x2="3.556" y2="-1.4224" width="0" layer="51"/>
<wire x1="3.556" y1="-1.4224" x2="4.6228" y2="-1.4224" width="0" layer="51"/>
<wire x1="4.6228" y1="-1.4224" x2="4.6228" y2="-0.9652" width="0" layer="51"/>
<wire x1="4.6228" y1="-0.9652" x2="3.556" y2="-0.9652" width="0" layer="51"/>
<wire x1="3.556" y1="-0.1778" x2="3.556" y2="-0.635" width="0" layer="51"/>
<wire x1="3.556" y1="-0.635" x2="4.6228" y2="-0.635" width="0" layer="51"/>
<wire x1="4.6228" y1="-0.635" x2="4.6228" y2="-0.1778" width="0" layer="51"/>
<wire x1="4.6228" y1="-0.1778" x2="3.556" y2="-0.1778" width="0" layer="51"/>
<wire x1="3.556" y1="0.635" x2="3.556" y2="0.1778" width="0" layer="51"/>
<wire x1="3.556" y1="0.1778" x2="4.6228" y2="0.1778" width="0" layer="51"/>
<wire x1="4.6228" y1="0.1778" x2="4.6228" y2="0.635" width="0" layer="51"/>
<wire x1="4.6228" y1="0.635" x2="3.556" y2="0.635" width="0" layer="51"/>
<wire x1="3.556" y1="1.4224" x2="3.556" y2="0.9652" width="0" layer="51"/>
<wire x1="3.556" y1="0.9652" x2="4.6228" y2="0.9652" width="0" layer="51"/>
<wire x1="4.6228" y1="0.9652" x2="4.6228" y2="1.4224" width="0" layer="51"/>
<wire x1="4.6228" y1="1.4224" x2="3.556" y2="1.4224" width="0" layer="51"/>
<wire x1="3.556" y1="2.2352" x2="3.556" y2="1.778" width="0" layer="51"/>
<wire x1="3.556" y1="1.778" x2="4.6228" y2="1.778" width="0" layer="51"/>
<wire x1="4.6228" y1="1.778" x2="4.6228" y2="2.2352" width="0" layer="51"/>
<wire x1="4.6228" y1="2.2352" x2="3.556" y2="2.2352" width="0" layer="51"/>
<wire x1="3.556" y1="3.0226" x2="3.556" y2="2.5654" width="0" layer="51"/>
<wire x1="3.556" y1="2.5654" x2="4.6228" y2="2.5654" width="0" layer="51"/>
<wire x1="4.6228" y1="2.5654" x2="4.6228" y2="3.0226" width="0" layer="51"/>
<wire x1="4.6228" y1="3.0226" x2="3.556" y2="3.0226" width="0" layer="51"/>
<wire x1="-3.556" y1="2.286" x2="-2.286" y2="3.556" width="0" layer="51"/>
<wire x1="-3.556" y1="-3.556" x2="3.556" y2="-3.556" width="0" layer="51"/>
<wire x1="3.556" y1="-3.556" x2="3.556" y2="3.556" width="0" layer="51"/>
<wire x1="3.556" y1="3.556" x2="-3.556" y2="3.556" width="0" layer="51"/>
<wire x1="-3.556" y1="3.556" x2="-3.556" y2="-3.556" width="0" layer="51"/>
<smd name="1" x="-4.2418" y="2.794" dx="0.3556" dy="1.778" layer="1" rot="R270"/>
<smd name="2" x="-4.2418" y="2.0066" dx="0.3556" dy="1.778" layer="1" rot="R270"/>
<smd name="3" x="-4.2418" y="1.1938" dx="0.3556" dy="1.778" layer="1" rot="R270"/>
<smd name="4" x="-4.2418" y="0.4064" dx="0.3556" dy="1.778" layer="1" rot="R270"/>
<smd name="5" x="-4.2418" y="-0.4064" dx="0.3556" dy="1.778" layer="1" rot="R270"/>
<smd name="6" x="-4.2418" y="-1.1938" dx="0.3556" dy="1.778" layer="1" rot="R270"/>
<smd name="7" x="-4.2418" y="-2.0066" dx="0.3556" dy="1.778" layer="1" rot="R270"/>
<smd name="8" x="-4.2418" y="-2.794" dx="0.3556" dy="1.778" layer="1" rot="R270"/>
<smd name="9" x="-2.794" y="-4.2418" dx="0.3556" dy="1.778" layer="1" rot="R180"/>
<smd name="10" x="-2.0066" y="-4.2418" dx="0.3556" dy="1.778" layer="1" rot="R180"/>
<smd name="11" x="-1.1938" y="-4.2418" dx="0.3556" dy="1.778" layer="1" rot="R180"/>
<smd name="12" x="-0.4064" y="-4.2418" dx="0.3556" dy="1.778" layer="1" rot="R180"/>
<smd name="13" x="0.4064" y="-4.2418" dx="0.3556" dy="1.778" layer="1" rot="R180"/>
<smd name="14" x="1.1938" y="-4.2418" dx="0.3556" dy="1.778" layer="1" rot="R180"/>
<smd name="15" x="2.0066" y="-4.2418" dx="0.3556" dy="1.778" layer="1" rot="R180"/>
<smd name="16" x="2.794" y="-4.2418" dx="0.3556" dy="1.778" layer="1" rot="R180"/>
<smd name="17" x="4.2418" y="-2.794" dx="0.3556" dy="1.778" layer="1" rot="R270"/>
<smd name="18" x="4.2418" y="-2.0066" dx="0.3556" dy="1.778" layer="1" rot="R270"/>
<smd name="19" x="4.2418" y="-1.1938" dx="0.3556" dy="1.778" layer="1" rot="R270"/>
<smd name="20" x="4.2418" y="-0.4064" dx="0.3556" dy="1.778" layer="1" rot="R270"/>
<smd name="21" x="4.2418" y="0.4064" dx="0.3556" dy="1.778" layer="1" rot="R270"/>
<smd name="22" x="4.2418" y="1.1938" dx="0.3556" dy="1.778" layer="1" rot="R270"/>
<smd name="23" x="4.2418" y="2.0066" dx="0.3556" dy="1.778" layer="1" rot="R270"/>
<smd name="24" x="4.2418" y="2.794" dx="0.3556" dy="1.778" layer="1" rot="R270"/>
<smd name="25" x="2.794" y="4.2418" dx="0.3556" dy="1.778" layer="1" rot="R180"/>
<smd name="26" x="2.0066" y="4.2418" dx="0.3556" dy="1.778" layer="1" rot="R180"/>
<smd name="27" x="1.1938" y="4.2418" dx="0.3556" dy="1.778" layer="1" rot="R180"/>
<smd name="28" x="0.4064" y="4.2418" dx="0.3556" dy="1.778" layer="1" rot="R180"/>
<smd name="29" x="-0.4064" y="4.2418" dx="0.3556" dy="1.778" layer="1" rot="R180"/>
<smd name="30" x="-1.1938" y="4.2418" dx="0.3556" dy="1.778" layer="1" rot="R180"/>
<smd name="31" x="-2.0066" y="4.2418" dx="0.3556" dy="1.778" layer="1" rot="R180"/>
<smd name="32" x="-2.794" y="4.1148" dx="0.3556" dy="1.524" layer="1" rot="R180"/>
<text x="-4.8006" y="-7.8994" size="2.0828" layer="25" ratio="10" rot="SR0">&gt;NAME</text>
<text x="-3.4544" y="-0.635" size="1.27" layer="27" ratio="6" rot="SR0">&gt;VALUE</text>
</package>
<package name="C1206">
<description>&lt;b&gt;CAPACITOR&lt;/b&gt;</description>
<wire x1="-2.473" y1="0.983" x2="2.473" y2="0.983" width="0.0508" layer="39"/>
<wire x1="2.473" y1="-0.983" x2="-2.473" y2="-0.983" width="0.0508" layer="39"/>
<wire x1="-2.473" y1="-0.983" x2="-2.473" y2="0.983" width="0.0508" layer="39"/>
<wire x1="2.473" y1="0.983" x2="2.473" y2="-0.983" width="0.0508" layer="39"/>
<wire x1="-0.965" y1="0.787" x2="0.965" y2="0.787" width="0.1016" layer="51"/>
<wire x1="-0.965" y1="-0.787" x2="0.965" y2="-0.787" width="0.1016" layer="51"/>
<smd name="1" x="-1.4" y="0" dx="1.6" dy="1.8" layer="1"/>
<smd name="2" x="1.4" y="0" dx="1.6" dy="1.8" layer="1"/>
<text x="-1.27" y="1.27" size="1.27" layer="25">&gt;NAME</text>
<text x="-1.27" y="-2.54" size="1.27" layer="27">&gt;VALUE</text>
<rectangle x1="-1.7018" y1="-0.8509" x2="-0.9517" y2="0.8491" layer="51"/>
<rectangle x1="0.9517" y1="-0.8491" x2="1.7018" y2="0.8509" layer="51"/>
<rectangle x1="-0.1999" y1="-0.4001" x2="0.1999" y2="0.4001" layer="35"/>
</package>
<package name="C1206K">
<description>&lt;b&gt;Ceramic Chip Capacitor KEMET 1206 reflow solder&lt;/b&gt;&lt;p&gt;
Metric Code Size 3216</description>
<wire x1="-1.525" y1="0.75" x2="1.525" y2="0.75" width="0.1016" layer="51"/>
<wire x1="1.525" y1="-0.75" x2="-1.525" y2="-0.75" width="0.1016" layer="51"/>
<smd name="1" x="-1.5" y="0" dx="1.5" dy="2" layer="1"/>
<smd name="2" x="1.5" y="0" dx="1.5" dy="2" layer="1"/>
<text x="-1.6" y="1.1" size="1.016" layer="25">&gt;NAME</text>
<text x="-1.6" y="-2.1" size="1.016" layer="27">&gt;VALUE</text>
<rectangle x1="-1.6" y1="-0.8" x2="-1.1" y2="0.8" layer="51"/>
<rectangle x1="1.1" y1="-0.8" x2="1.6" y2="0.8" layer="51"/>
</package>
<package name="C1206FAB">
<wire x1="-2.032" y1="1.016" x2="2.032" y2="1.016" width="0.127" layer="21"/>
<wire x1="2.032" y1="1.016" x2="2.032" y2="-1.016" width="0.127" layer="21"/>
<wire x1="2.032" y1="-1.016" x2="-2.032" y2="-1.016" width="0.127" layer="21"/>
<wire x1="-2.032" y1="-1.016" x2="-2.032" y2="1.016" width="0.127" layer="21"/>
<smd name="1" x="-1.651" y="0" dx="1.27" dy="1.905" layer="1"/>
<smd name="2" x="1.651" y="0" dx="1.27" dy="1.905" layer="1"/>
<text x="-1.778" y="1.27" size="1.016" layer="25" ratio="15">&gt;NAME</text>
<text x="-1.778" y="-2.286" size="1.016" layer="27" ratio="15">&gt;VALUE</text>
</package>
<package name="R1206">
<description>&lt;b&gt;RESISTOR&lt;/b&gt;</description>
<wire x1="0.9525" y1="-0.8128" x2="-0.9652" y2="-0.8128" width="0.1524" layer="51"/>
<wire x1="0.9525" y1="0.8128" x2="-0.9652" y2="0.8128" width="0.1524" layer="51"/>
<wire x1="-2.473" y1="0.983" x2="2.473" y2="0.983" width="0.0508" layer="39"/>
<wire x1="2.473" y1="0.983" x2="2.473" y2="-0.983" width="0.0508" layer="39"/>
<wire x1="2.473" y1="-0.983" x2="-2.473" y2="-0.983" width="0.0508" layer="39"/>
<wire x1="-2.473" y1="-0.983" x2="-2.473" y2="0.983" width="0.0508" layer="39"/>
<smd name="2" x="1.422" y="0" dx="1.6" dy="1.803" layer="1"/>
<smd name="1" x="-1.422" y="0" dx="1.6" dy="1.803" layer="1"/>
<text x="-1.27" y="1.27" size="1.27" layer="25">&gt;NAME</text>
<text x="-1.27" y="-2.54" size="1.27" layer="27">&gt;VALUE</text>
<rectangle x1="-1.6891" y1="-0.8763" x2="-0.9525" y2="0.8763" layer="51"/>
<rectangle x1="0.9525" y1="-0.8763" x2="1.6891" y2="0.8763" layer="51"/>
<rectangle x1="-0.3" y1="-0.7" x2="0.3" y2="0.7" layer="35"/>
</package>
<package name="R1206W">
<description>&lt;b&gt;RESISTOR&lt;/b&gt;&lt;p&gt;
wave soldering</description>
<wire x1="-0.913" y1="0.8" x2="0.888" y2="0.8" width="0.1524" layer="51"/>
<wire x1="-0.913" y1="-0.8" x2="0.888" y2="-0.8" width="0.1524" layer="51"/>
<wire x1="-2.473" y1="0.983" x2="2.473" y2="0.983" width="0.0508" layer="39"/>
<wire x1="2.473" y1="0.983" x2="2.473" y2="-0.983" width="0.0508" layer="39"/>
<wire x1="2.473" y1="-0.983" x2="-2.473" y2="-0.983" width="0.0508" layer="39"/>
<wire x1="-2.473" y1="-0.983" x2="-2.473" y2="0.983" width="0.0508" layer="39"/>
<smd name="1" x="-1.499" y="0" dx="1.8" dy="1.2" layer="1"/>
<smd name="2" x="1.499" y="0" dx="1.8" dy="1.2" layer="1"/>
<text x="-1.905" y="1.27" size="1.27" layer="25">&gt;NAME</text>
<text x="-1.905" y="-2.54" size="1.27" layer="27">&gt;VALUE</text>
<rectangle x1="-1.651" y1="-0.8763" x2="-0.9009" y2="0.8738" layer="51"/>
<rectangle x1="0.889" y1="-0.8763" x2="1.6391" y2="0.8738" layer="51"/>
<rectangle x1="-0.3" y1="-0.7" x2="0.3" y2="0.7" layer="35"/>
</package>
<package name="R1206FAB">
<wire x1="-2.032" y1="1.016" x2="2.032" y2="1.016" width="0.127" layer="21"/>
<wire x1="2.032" y1="1.016" x2="2.032" y2="-1.016" width="0.127" layer="21"/>
<wire x1="2.032" y1="-1.016" x2="-2.032" y2="-1.016" width="0.127" layer="21"/>
<wire x1="-2.032" y1="-1.016" x2="-2.032" y2="1.016" width="0.127" layer="21"/>
<smd name="1" x="-1.651" y="0" dx="1.27" dy="1.905" layer="1"/>
<smd name="2" x="1.651" y="0" dx="1.27" dy="1.905" layer="1"/>
<text x="-1.778" y="1.27" size="1.016" layer="25" ratio="15">&gt;NAME</text>
<text x="-1.778" y="-2.286" size="1.016" layer="27" ratio="15">&gt;VALUE</text>
</package>
<package name="2X02SMD">
<smd name="1" x="-2.54" y="1.27" dx="2.54" dy="1.27" layer="1"/>
<smd name="3" x="-2.54" y="-1.27" dx="2.54" dy="1.27" layer="1"/>
<smd name="2" x="2.92" y="1.27" dx="2.54" dy="1.27" layer="1"/>
<smd name="4" x="2.92" y="-1.27" dx="2.54" dy="1.27" layer="1"/>
<text x="-5.08" y="1.27" size="1.27" layer="27">1</text>
<text x="-3.81" y="2.54" size="1.27" layer="21">&gt;NAME</text>
<text x="-3.81" y="-3.81" size="1.27" layer="21">&gt;VALUE</text>
</package>
</packages>
<symbols>
<symbol name="FTDI">
<pin name="GND" x="0" y="12.7" length="middle"/>
<pin name="CTS" x="0" y="10.16" length="middle"/>
<pin name="VCC" x="0" y="7.62" length="middle"/>
<pin name="TXD" x="0" y="5.08" length="middle"/>
<pin name="RXD" x="0" y="2.54" length="middle"/>
<wire x1="12.7" y1="17.018" x2="2.54" y2="17.018" width="0.254" layer="94"/>
<wire x1="2.54" y1="17.018" x2="2.54" y2="-4.064" width="0.254" layer="94"/>
<wire x1="2.54" y1="-4.064" x2="12.7" y2="-4.064" width="0.254" layer="94"/>
<wire x1="12.7" y1="-4.064" x2="12.7" y2="17.018" width="0.254" layer="94"/>
<pin name="RTS" x="0" y="0" length="middle"/>
<text x="3.81" y="14.478" size="1.778" layer="95">(Black)</text>
<text x="3.302" y="-3.048" size="1.778" layer="95">(Green)</text>
</symbol>
<symbol name="CERAMIC_RESONATOR">
<wire x1="-5.08" y1="2.54" x2="5.08" y2="2.54" width="0.254" layer="94"/>
<wire x1="5.08" y1="2.54" x2="5.08" y2="0" width="0.254" layer="94"/>
<wire x1="5.08" y1="0" x2="5.08" y2="-5.08" width="0.254" layer="94"/>
<wire x1="5.08" y1="-5.08" x2="0" y2="-5.08" width="0.254" layer="94"/>
<wire x1="0" y1="-5.08" x2="-5.08" y2="-5.08" width="0.254" layer="94"/>
<wire x1="-5.08" y1="-5.08" x2="-5.08" y2="0" width="0.254" layer="94"/>
<wire x1="-5.08" y1="0" x2="-5.08" y2="2.54" width="0.254" layer="94"/>
<wire x1="-5.08" y1="0" x2="-3.81" y2="0" width="0.1524" layer="94"/>
<wire x1="-3.81" y1="0" x2="-1.27" y2="0" width="0.1524" layer="94"/>
<wire x1="-1.27" y1="0" x2="-1.27" y2="1.27" width="0.1524" layer="94"/>
<wire x1="-1.27" y1="0" x2="-1.27" y2="-1.27" width="0.1524" layer="94"/>
<wire x1="-0.508" y1="1.27" x2="-0.508" y2="-1.27" width="0.1524" layer="94"/>
<wire x1="-0.508" y1="-1.27" x2="0.508" y2="-1.27" width="0.1524" layer="94"/>
<wire x1="0.508" y1="-1.27" x2="0.508" y2="1.27" width="0.1524" layer="94"/>
<wire x1="0.508" y1="1.27" x2="-0.508" y2="1.27" width="0.1524" layer="94"/>
<wire x1="1.27" y1="1.27" x2="1.27" y2="0" width="0.1524" layer="94"/>
<wire x1="1.27" y1="0" x2="1.27" y2="-1.27" width="0.1524" layer="94"/>
<wire x1="1.27" y1="0" x2="3.81" y2="0" width="0.1524" layer="94"/>
<wire x1="3.81" y1="0" x2="5.08" y2="0" width="0.1524" layer="94"/>
<wire x1="0" y1="-5.08" x2="0" y2="-3.302" width="0.1524" layer="94"/>
<wire x1="0" y1="-3.302" x2="-1.778" y2="-3.302" width="0.1524" layer="94"/>
<wire x1="0" y1="-3.302" x2="1.778" y2="-3.302" width="0.1524" layer="94"/>
<wire x1="1.778" y1="-2.286" x2="1.778" y2="-4.318" width="0.1524" layer="94"/>
<wire x1="2.54" y1="-2.286" x2="2.54" y2="-3.302" width="0.1524" layer="94"/>
<wire x1="2.54" y1="-3.302" x2="2.54" y2="-4.318" width="0.1524" layer="94"/>
<wire x1="2.54" y1="-3.302" x2="3.81" y2="-3.302" width="0.1524" layer="94"/>
<wire x1="3.81" y1="-3.302" x2="3.81" y2="0" width="0.1524" layer="94"/>
<wire x1="-1.778" y1="-2.286" x2="-1.778" y2="-4.318" width="0.1524" layer="94"/>
<wire x1="-2.54" y1="-2.286" x2="-2.54" y2="-3.302" width="0.1524" layer="94"/>
<wire x1="-2.54" y1="-3.302" x2="-2.54" y2="-4.318" width="0.1524" layer="94"/>
<wire x1="-2.54" y1="-3.302" x2="-3.81" y2="-3.302" width="0.1524" layer="94"/>
<wire x1="-3.81" y1="-3.302" x2="-3.81" y2="0" width="0.1524" layer="94"/>
<circle x="-3.81" y="0" radius="0.254" width="0" layer="94"/>
<circle x="3.81" y="0" radius="0.254" width="0" layer="94"/>
<circle x="0" y="-3.302" radius="0.254" width="0" layer="94"/>
<text x="-5.08" y="3.81" size="1.778" layer="95">&gt;NAME</text>
<text x="2.54" y="-7.62" size="1.778" layer="96">&gt;VALUE</text>
<pin name="1" x="-7.62" y="0" visible="pad" length="short" direction="pas"/>
<pin name="2" x="0" y="-7.62" visible="pad" length="short" direction="pas" rot="R90"/>
<pin name="3" x="7.62" y="0" visible="pad" length="short" direction="pas" rot="R180"/>
</symbol>
<symbol name="AVRISP">
<wire x1="-6.35" y1="-5.08" x2="8.89" y2="-5.08" width="0.4064" layer="94"/>
<wire x1="8.89" y1="-5.08" x2="8.89" y2="5.08" width="0.4064" layer="94"/>
<wire x1="8.89" y1="5.08" x2="-6.35" y2="5.08" width="0.4064" layer="94"/>
<wire x1="-6.35" y1="5.08" x2="-6.35" y2="-5.08" width="0.4064" layer="94"/>
<text x="-6.35" y="5.715" size="1.778" layer="95">&gt;NAME</text>
<text x="-6.35" y="-7.62" size="1.778" layer="96">&gt;VALUE</text>
<text x="-5.08" y="3.175" size="1.27" layer="95">MISO</text>
<text x="-5.08" y="0.635" size="1.27" layer="95">SCK</text>
<text x="-5.08" y="-1.905" size="1.27" layer="95">RST</text>
<text x="7.62" y="3.175" size="1.27" layer="95" rot="MR0">VCC</text>
<text x="7.62" y="0.635" size="1.27" layer="95" rot="MR0">MOSI</text>
<text x="7.62" y="-1.905" size="1.27" layer="95" rot="MR0">GND</text>
<pin name="MISO" x="-2.54" y="2.54" visible="off" length="short" direction="pas" function="dot"/>
<pin name="VCC" x="5.08" y="2.54" visible="off" length="short" direction="pas" function="dot" rot="R180"/>
<pin name="SCK" x="-2.54" y="0" visible="off" length="short" direction="pas" function="dot"/>
<pin name="MOSI" x="5.08" y="0" visible="off" length="short" direction="pas" function="dot" rot="R180"/>
<pin name="RST" x="-2.54" y="-2.54" visible="off" length="short" direction="pas" function="dot"/>
<pin name="GND" x="5.08" y="-2.54" visible="off" length="short" direction="pas" function="dot" rot="R180"/>
</symbol>
<symbol name="ATMEGA328P-AU">
<wire x1="-12.7" y1="27.94" x2="-12.7" y2="-33.02" width="0.4064" layer="94"/>
<wire x1="-12.7" y1="-33.02" x2="12.7" y2="-33.02" width="0.4064" layer="94"/>
<wire x1="12.7" y1="-33.02" x2="12.7" y2="27.94" width="0.4064" layer="94"/>
<wire x1="12.7" y1="27.94" x2="-12.7" y2="27.94" width="0.4064" layer="94"/>
<text x="-5.4864" y="28.8544" size="2.0828" layer="95" ratio="10" rot="SR0">ATMEGA328P</text>
<text x="-4.8768" y="-35.941" size="2.0828" layer="96" ratio="10" rot="SR0">TQFP</text>
<pin name="VCC_2" x="-17.78" y="22.86" length="middle" direction="pwr"/>
<pin name="VCC" x="-17.78" y="20.32" length="middle" direction="pwr"/>
<pin name="AVCC" x="-17.78" y="17.78" length="middle" direction="pwr"/>
<pin name="ADC6" x="-17.78" y="12.7" length="middle" direction="in"/>
<pin name="ADC7" x="-17.78" y="10.16" length="middle" direction="in"/>
<pin name="AREF" x="-17.78" y="5.08" length="middle" direction="in"/>
<pin name="PB0" x="-17.78" y="0" length="middle"/>
<pin name="PB1" x="-17.78" y="-2.54" length="middle"/>
<pin name="PB2" x="-17.78" y="-5.08" length="middle"/>
<pin name="PB3" x="-17.78" y="-7.62" length="middle"/>
<pin name="PB4" x="-17.78" y="-10.16" length="middle"/>
<pin name="PB5" x="-17.78" y="-12.7" length="middle"/>
<pin name="PB6" x="-17.78" y="-15.24" length="middle"/>
<pin name="PB7" x="-17.78" y="-17.78" length="middle"/>
<pin name="GND_2" x="-17.78" y="-22.86" length="middle" direction="pas"/>
<pin name="GND_3" x="-17.78" y="-25.4" length="middle" direction="pas"/>
<pin name="GND" x="-17.78" y="-27.94" length="middle" direction="pas"/>
<pin name="PC0" x="17.78" y="22.86" length="middle" rot="R180"/>
<pin name="PC1" x="17.78" y="20.32" length="middle" rot="R180"/>
<pin name="PC2" x="17.78" y="17.78" length="middle" rot="R180"/>
<pin name="PC3" x="17.78" y="15.24" length="middle" rot="R180"/>
<pin name="PC4" x="17.78" y="12.7" length="middle" rot="R180"/>
<pin name="PC5" x="17.78" y="10.16" length="middle" rot="R180"/>
<pin name="PC6" x="17.78" y="7.62" length="middle" rot="R180"/>
<pin name="PD0" x="17.78" y="2.54" length="middle" rot="R180"/>
<pin name="PD1" x="17.78" y="0" length="middle" rot="R180"/>
<pin name="PD2" x="17.78" y="-2.54" length="middle" rot="R180"/>
<pin name="PD3" x="17.78" y="-5.08" length="middle" rot="R180"/>
<pin name="PD4" x="17.78" y="-7.62" length="middle" rot="R180"/>
<pin name="PD5" x="17.78" y="-10.16" length="middle" rot="R180"/>
<pin name="PD6" x="17.78" y="-12.7" length="middle" rot="R180"/>
<pin name="PD7" x="17.78" y="-15.24" length="middle" rot="R180"/>
</symbol>
<symbol name="C-US">
<wire x1="0" y1="-2.54" x2="0" y2="2.54" width="0.254" layer="94"/>
<wire x1="1.016" y1="0" x2="2.54" y2="0" width="0.1524" layer="94"/>
<wire x1="1" y1="0" x2="1.8542" y2="2.4892" width="0.254" layer="94" curve="-37.878202"/>
<wire x1="1.8504" y1="-2.4668" x2="1.0161" y2="0" width="0.254" layer="94" curve="-37.373024"/>
<text x="-1.27" y="3.175" size="1.778" layer="95">&gt;NAME</text>
<text x="-1.27" y="-5.08" size="1.778" layer="96">&gt;VALUE</text>
<pin name="1" x="-2.54" y="0" visible="off" length="short" direction="pas" swaplevel="1"/>
<pin name="2" x="5.08" y="0" visible="off" length="short" direction="pas" swaplevel="1" rot="R180"/>
</symbol>
<symbol name="R-US">
<wire x1="-2.54" y1="0" x2="-2.159" y2="1.016" width="0.2032" layer="94"/>
<wire x1="-2.159" y1="1.016" x2="-1.524" y2="-1.016" width="0.2032" layer="94"/>
<wire x1="-1.524" y1="-1.016" x2="-0.889" y2="1.016" width="0.2032" layer="94"/>
<wire x1="-0.889" y1="1.016" x2="-0.254" y2="-1.016" width="0.2032" layer="94"/>
<wire x1="-0.254" y1="-1.016" x2="0.381" y2="1.016" width="0.2032" layer="94"/>
<wire x1="0.381" y1="1.016" x2="1.016" y2="-1.016" width="0.2032" layer="94"/>
<wire x1="1.016" y1="-1.016" x2="1.651" y2="1.016" width="0.2032" layer="94"/>
<wire x1="1.651" y1="1.016" x2="2.286" y2="-1.016" width="0.2032" layer="94"/>
<wire x1="2.286" y1="-1.016" x2="2.54" y2="0" width="0.2032" layer="94"/>
<text x="-3.81" y="1.4986" size="1.778" layer="95">&gt;NAME</text>
<text x="-3.81" y="-3.302" size="1.778" layer="96">&gt;VALUE</text>
<pin name="2" x="5.08" y="0" visible="off" length="short" direction="pas" swaplevel="1" rot="R180"/>
<pin name="1" x="-5.08" y="0" visible="off" length="short" direction="pas" swaplevel="1"/>
</symbol>
<symbol name="PINH2X2">
<wire x1="-8.89" y1="-2.54" x2="6.35" y2="-2.54" width="0.4064" layer="94"/>
<wire x1="6.35" y1="-2.54" x2="6.35" y2="5.08" width="0.4064" layer="94"/>
<wire x1="6.35" y1="5.08" x2="-8.89" y2="5.08" width="0.4064" layer="94"/>
<wire x1="-8.89" y1="5.08" x2="-8.89" y2="-2.54" width="0.4064" layer="94"/>
<text x="-8.89" y="5.715" size="1.778" layer="95">&gt;NAME</text>
<text x="-8.89" y="-5.08" size="1.778" layer="96">&gt;VALUE</text>
<pin name="1" x="-5.08" y="2.54" visible="pad" length="short" direction="pas" function="dot"/>
<pin name="2" x="2.54" y="2.54" visible="pad" length="short" direction="pas" function="dot" rot="R180"/>
<pin name="3" x="-5.08" y="0" visible="pad" length="short" direction="pas" function="dot"/>
<pin name="4" x="2.54" y="0" visible="pad" length="short" direction="pas" function="dot" rot="R180"/>
</symbol>
</symbols>
<devicesets>
<deviceset name="FTDI-SMD-HEADER">
<gates>
<gate name="G$1" symbol="FTDI" x="-7.62" y="-5.08"/>
</gates>
<devices>
<device name="" package="1X06SMD">
<connects>
<connect gate="G$1" pin="CTS" pad="2"/>
<connect gate="G$1" pin="GND" pad="1"/>
<connect gate="G$1" pin="RTS" pad="6"/>
<connect gate="G$1" pin="RXD" pad="5"/>
<connect gate="G$1" pin="TXD" pad="4"/>
<connect gate="G$1" pin="VCC" pad="3"/>
</connects>
<technologies>
<technology name=""/>
</technologies>
</device>
</devices>
</deviceset>
<deviceset name="RESONATOR">
<gates>
<gate name="G$1" symbol="CERAMIC_RESONATOR" x="0" y="0"/>
</gates>
<devices>
<device name="" package="EFOBM">
<connects>
<connect gate="G$1" pin="1" pad="1"/>
<connect gate="G$1" pin="2" pad="2"/>
<connect gate="G$1" pin="3" pad="3"/>
</connects>
<technologies>
<technology name=""/>
</technologies>
</device>
</devices>
</deviceset>
<deviceset name="AVRISP">
<gates>
<gate name="G$1" symbol="AVRISP" x="0" y="0"/>
</gates>
<devices>
<device name="SMD" package="2X03SMD">
<connects>
<connect gate="G$1" pin="GND" pad="6"/>
<connect gate="G$1" pin="MISO" pad="1"/>
<connect gate="G$1" pin="MOSI" pad="4"/>
<connect gate="G$1" pin="RST" pad="5"/>
<connect gate="G$1" pin="SCK" pad="3"/>
<connect gate="G$1" pin="VCC" pad="2"/>
</connects>
<technologies>
<technology name=""/>
</technologies>
</device>
<device name="" package="2X03">
<connects>
<connect gate="G$1" pin="GND" pad="6"/>
<connect gate="G$1" pin="MISO" pad="1"/>
<connect gate="G$1" pin="MOSI" pad="4"/>
<connect gate="G$1" pin="RST" pad="5"/>
<connect gate="G$1" pin="SCK" pad="3"/>
<connect gate="G$1" pin="VCC" pad="2"/>
</connects>
<technologies>
<technology name=""/>
</technologies>
</device>
</devices>
</deviceset>
<deviceset name="ATMEGA328P-AU" prefix="U">
<gates>
<gate name="A" symbol="ATMEGA328P-AU" x="0" y="0"/>
</gates>
<devices>
<device name="" package="QFP80P900X900X120-32N">
<connects>
<connect gate="A" pin="ADC6" pad="19"/>
<connect gate="A" pin="ADC7" pad="22"/>
<connect gate="A" pin="AREF" pad="20"/>
<connect gate="A" pin="AVCC" pad="18"/>
<connect gate="A" pin="GND" pad="21"/>
<connect gate="A" pin="GND_2" pad="3"/>
<connect gate="A" pin="GND_3" pad="5"/>
<connect gate="A" pin="PB0" pad="12"/>
<connect gate="A" pin="PB1" pad="13"/>
<connect gate="A" pin="PB2" pad="14"/>
<connect gate="A" pin="PB3" pad="15"/>
<connect gate="A" pin="PB4" pad="16"/>
<connect gate="A" pin="PB5" pad="17"/>
<connect gate="A" pin="PB6" pad="7"/>
<connect gate="A" pin="PB7" pad="8"/>
<connect gate="A" pin="PC0" pad="23"/>
<connect gate="A" pin="PC1" pad="24"/>
<connect gate="A" pin="PC2" pad="25"/>
<connect gate="A" pin="PC3" pad="26"/>
<connect gate="A" pin="PC4" pad="27"/>
<connect gate="A" pin="PC5" pad="28"/>
<connect gate="A" pin="PC6" pad="29"/>
<connect gate="A" pin="PD0" pad="30"/>
<connect gate="A" pin="PD1" pad="31"/>
<connect gate="A" pin="PD2" pad="32"/>
<connect gate="A" pin="PD3" pad="1"/>
<connect gate="A" pin="PD4" pad="2"/>
<connect gate="A" pin="PD5" pad="9"/>
<connect gate="A" pin="PD6" pad="10"/>
<connect gate="A" pin="PD7" pad="11"/>
<connect gate="A" pin="VCC" pad="6"/>
<connect gate="A" pin="VCC_2" pad="4"/>
</connects>
<technologies>
<technology name="">
<attribute name="DESCRIPTION" value="8-bit Microcontroller with In-System Programmable Flash" constant="no"/>
<attribute name="MPN" value="ATMEGA328P-AU" constant="no"/>
<attribute name="OC_FARNELL" value="1715486" constant="no"/>
<attribute name="OC_NEWARK" value="14R4631" constant="no"/>
<attribute name="PACKAGE" value="TQFP-32" constant="no"/>
<attribute name="SUPPLIER" value="Atmel" constant="no"/>
</technology>
</technologies>
</device>
</devices>
</deviceset>
<deviceset name="CAP-US" prefix="C">
<gates>
<gate name="G$1" symbol="C-US" x="0" y="0"/>
</gates>
<devices>
<device name="1206" package="C1206">
<connects>
<connect gate="G$1" pin="1" pad="1"/>
<connect gate="G$1" pin="2" pad="2"/>
</connects>
<technologies>
<technology name=""/>
</technologies>
</device>
<device name="1206K" package="C1206K">
<connects>
<connect gate="G$1" pin="1" pad="1"/>
<connect gate="G$1" pin="2" pad="2"/>
</connects>
<technologies>
<technology name=""/>
</technologies>
</device>
<device name="1206FAB" package="C1206FAB">
<connects>
<connect gate="G$1" pin="1" pad="1"/>
<connect gate="G$1" pin="2" pad="2"/>
</connects>
<technologies>
<technology name=""/>
</technologies>
</device>
</devices>
</deviceset>
<deviceset name="RES-US" prefix="R" uservalue="yes">
<description>&lt;b&gt;Resistor (US Symbol)&lt;/b&gt;
&lt;p&gt;
Variants with postfix FAB are widened to allow the routing of internal traces</description>
<gates>
<gate name="G$1" symbol="R-US" x="0" y="0"/>
</gates>
<devices>
<device name="1206" package="R1206">
<connects>
<connect gate="G$1" pin="1" pad="1"/>
<connect gate="G$1" pin="2" pad="2"/>
</connects>
<technologies>
<technology name=""/>
</technologies>
</device>
<device name="1206W" package="R1206W">
<connects>
<connect gate="G$1" pin="1" pad="1"/>
<connect gate="G$1" pin="2" pad="2"/>
</connects>
<technologies>
<technology name=""/>
</technologies>
</device>
<device name="1206FAB" package="R1206FAB">
<connects>
<connect gate="G$1" pin="1" pad="1"/>
<connect gate="G$1" pin="2" pad="2"/>
</connects>
<technologies>
<technology name=""/>
</technologies>
</device>
</devices>
</deviceset>
<deviceset name="PINHD-2X2-SMD">
<gates>
<gate name="G$1" symbol="PINH2X2" x="2.54" y="0"/>
</gates>
<devices>
<device name="" package="2X02SMD">
<connects>
<connect gate="G$1" pin="1" pad="1"/>
<connect gate="G$1" pin="2" pad="2"/>
<connect gate="G$1" pin="3" pad="3"/>
<connect gate="G$1" pin="4" pad="4"/>
</connects>
<technologies>
<technology name=""/>
</technologies>
</device>
</devices>
</deviceset>
</devicesets>
</library>
<library name="BillPorter">
<packages>
<package name="MSOP_10">
<wire x1="1.5" y1="1.5" x2="-1.5" y2="1.5" width="0.127" layer="51"/>
<wire x1="-1.5" y1="1.5" x2="-1.5" y2="-1.5" width="0.127" layer="51"/>
<wire x1="-1.5" y1="-1.5" x2="1.5" y2="-1.5" width="0.127" layer="51"/>
<wire x1="1.5" y1="-1.5" x2="1.5" y2="1.5" width="0.127" layer="51"/>
<wire x1="-1.6" y1="1.5" x2="-1.6" y2="-1.5" width="0.127" layer="21"/>
<wire x1="1.6" y1="1.5" x2="1.6" y2="-1.5" width="0.127" layer="21"/>
<circle x="-0.8" y="-0.8" radius="0.3" width="0.127" layer="51"/>
<smd name="8" x="0" y="2.1095" dx="0.305" dy="0.889" layer="1"/>
<smd name="7" x="0.5" y="2.1095" dx="0.305" dy="0.889" layer="1"/>
<smd name="6" x="1" y="2.1095" dx="0.305" dy="0.889" layer="1"/>
<smd name="9" x="-0.5" y="2.1095" dx="0.305" dy="0.889" layer="1"/>
<smd name="10" x="-1" y="2.1095" dx="0.305" dy="0.889" layer="1"/>
<smd name="3" x="0" y="-2.1095" dx="0.305" dy="0.889" layer="1"/>
<smd name="4" x="0.5" y="-2.1095" dx="0.305" dy="0.889" layer="1"/>
<smd name="5" x="1" y="-2.1095" dx="0.305" dy="0.889" layer="1"/>
<smd name="2" x="-0.5" y="-2.1095" dx="0.305" dy="0.889" layer="1"/>
<smd name="1" x="-1" y="-2.1095" dx="0.305" dy="0.889" layer="1"/>
<text x="-1.35" y="0.7" size="0.4064" layer="25">&gt;NAME</text>
<text x="-1.35" y="0" size="0.4064" layer="27">&gt;VALUE</text>
<rectangle x1="-1.1" y1="1.6" x2="-0.9" y2="2.45" layer="51"/>
<rectangle x1="-0.6" y1="1.6" x2="-0.4" y2="2.45" layer="51"/>
<rectangle x1="-0.1" y1="1.6" x2="0.1" y2="2.45" layer="51"/>
<rectangle x1="0.4" y1="1.6" x2="0.6" y2="2.45" layer="51"/>
<rectangle x1="0.9" y1="1.6" x2="1.1" y2="2.45" layer="51"/>
<rectangle x1="-1.1" y1="-2.45" x2="-0.9" y2="-1.6" layer="51"/>
<rectangle x1="-0.6" y1="-2.45" x2="-0.4" y2="-1.6" layer="51"/>
<rectangle x1="-0.1" y1="-2.45" x2="0.1" y2="-1.6" layer="51"/>
<rectangle x1="0.4" y1="-2.45" x2="0.6" y2="-1.6" layer="51"/>
<rectangle x1="0.9" y1="-2.45" x2="1.1" y2="-1.6" layer="51"/>
</package>
</packages>
<symbols>
<symbol name="AD5290">
<wire x1="-15.24" y1="12.7" x2="17.78" y2="12.7" width="0.254" layer="94"/>
<wire x1="17.78" y1="12.7" x2="17.78" y2="-12.7" width="0.254" layer="94"/>
<wire x1="17.78" y1="-12.7" x2="-15.24" y2="-12.7" width="0.254" layer="94"/>
<wire x1="-15.24" y1="-12.7" x2="-15.24" y2="12.7" width="0.254" layer="94"/>
<wire x1="12.7" y1="5.08" x2="7.62" y2="5.08" width="0.254" layer="94"/>
<wire x1="7.62" y1="5.08" x2="5.08" y2="2.54" width="0.254" layer="94"/>
<wire x1="5.08" y1="2.54" x2="7.62" y2="0" width="0.254" layer="94"/>
<wire x1="7.62" y1="0" x2="5.08" y2="-2.54" width="0.254" layer="94"/>
<wire x1="5.08" y1="-2.54" x2="7.62" y2="-5.08" width="0.254" layer="94"/>
<wire x1="7.62" y1="-5.08" x2="12.7" y2="-5.08" width="0.254" layer="94"/>
<wire x1="12.7" y1="0" x2="10.16" y2="0" width="0.254" layer="94"/>
<wire x1="12.7" y1="2.54" x2="10.16" y2="0" width="0.254" layer="94"/>
<wire x1="10.16" y1="0" x2="12.7" y2="-2.54" width="0.254" layer="94"/>
<text x="-5.08" y="13.208" size="1.778" layer="95">&gt;NAME</text>
<text x="-5.08" y="-15.24" size="1.778" layer="96">&gt;VALUE</text>
<pin name="CS" x="-20.32" y="-7.62" length="middle" direction="in" function="dot"/>
<pin name="CLK" x="-20.32" y="-5.08" length="middle"/>
<pin name="SDI" x="-20.32" y="0" length="middle"/>
<pin name="SDO" x="-20.32" y="7.62" length="middle"/>
<pin name="VDD" x="22.86" y="10.16" length="middle" rot="R180"/>
<pin name="A" x="22.86" y="5.08" length="middle" rot="R180"/>
<pin name="W" x="22.86" y="0" length="middle" rot="R180"/>
<pin name="B" x="22.86" y="-5.08" length="middle" rot="R180"/>
<pin name="VSS" x="22.86" y="-10.16" length="middle" rot="R180"/>
<pin name="DGND" x="7.62" y="-17.78" length="middle" rot="R90"/>
</symbol>
</symbols>
<devicesets>
<deviceset name="AD5290">
<description>AD5290 SPI Compact +30 V / ±15 V 256-Position Digital Potentiometer in a 10-TFSOP, 10-MSOP package.

Specs @ http://www.analog.com/en/digital-to-analog-converters/digital-potentiometers/ad5290/products/product.html</description>
<gates>
<gate name="G$1" symbol="AD5290" x="0" y="0"/>
</gates>
<devices>
<device name="" package="MSOP_10">
<connects>
<connect gate="G$1" pin="A" pad="1"/>
<connect gate="G$1" pin="B" pad="2"/>
<connect gate="G$1" pin="CLK" pad="6"/>
<connect gate="G$1" pin="CS" pad="5"/>
<connect gate="G$1" pin="DGND" pad="4"/>
<connect gate="G$1" pin="SDI" pad="7"/>
<connect gate="G$1" pin="SDO" pad="8"/>
<connect gate="G$1" pin="VDD" pad="9"/>
<connect gate="G$1" pin="VSS" pad="3"/>
<connect gate="G$1" pin="W" pad="10"/>
</connects>
<technologies>
<technology name=""/>
</technologies>
</device>
</devices>
</deviceset>
</devicesets>
</library>
</libraries>
<attributes>
</attributes>
<variantdefs>
</variantdefs>
<classes>
<class number="0" name="default" width="0" drill="0">
</class>
</classes>
<parts>
<part name="U1" library="fab" deviceset="ATMEGA328P-AU" device=""/>
<part name="U$1" library="fab" deviceset="FTDI-SMD-HEADER" device=""/>
<part name="20MHZ" library="fab" deviceset="RESONATOR" device="" value="20MHZ"/>
<part name="AVR-ISP" library="fab" deviceset="AVRISP" device="SMD" value=""/>
<part name="1UF" library="fab" deviceset="CAP-US" device="1206FAB" value="1uF"/>
<part name="C2" library="fab" deviceset="CAP-US" device="1206FAB" value=".1uF"/>
<part name="C3" library="fab" deviceset="CAP-US" device="1206FAB" value="10uF"/>
<part name="R1" library="fab" deviceset="RES-US" device="1206FAB" value="10K"/>
<part name="U$3" library="BillPorter" deviceset="AD5290" device=""/>
<part name="U$4" library="fab" deviceset="PINHD-2X2-SMD" device=""/>
<part name="0OHM" library="fab" deviceset="RES-US" device="1206FAB" value="0"/>
<part name="R2" library="fab" deviceset="RES-US" device="1206FAB" value="0"/>
<part name="R4" library="fab" deviceset="RES-US" device="1206FAB" value="0"/>
<part name="R10" library="fab" deviceset="RES-US" device="1206FAB" value="0"/>
<part name="R11" library="fab" deviceset="RES-US" device="1206FAB" value="0"/>
<part name="R12" library="fab" deviceset="RES-US" device="1206" value="0"/>
<part name="R13" library="fab" deviceset="RES-US" device="1206" value="0"/>
<part name="R15" library="fab" deviceset="RES-US" device="1206FAB" value="0"/>
<part name="R14" library="fab" deviceset="RES-US" device="1206FAB" value="0"/>
<part name="R16" library="fab" deviceset="RES-US" device="1206FAB" value="0"/>
<part name="C1" library="fab" deviceset="CAP-US" device="1206FAB" value=".1uF"/>
<part name="R5" library="fab" deviceset="RES-US" device="1206FAB" value="0"/>
<part name="R6" library="fab" deviceset="RES-US" device="1206FAB" value="0"/>
<part name="R3" library="fab" deviceset="RES-US" device="1206FAB" value="0"/>
<part name="R7" library="fab" deviceset="RES-US" device="1206FAB" value="0"/>
<part name="R8" library="fab" deviceset="RES-US" device="1206FAB" value="0"/>
</parts>
<sheets>
<sheet>
<plain>
</plain>
<instances>
<instance part="U1" gate="A" x="76.2" y="53.34"/>
<instance part="U$1" gate="G$1" x="149.86" y="55.88"/>
<instance part="20MHZ" gate="G$1" x="20.32" y="45.72"/>
<instance part="AVR-ISP" gate="G$1" x="43.18" y="10.16" rot="R180"/>
<instance part="1UF" gate="G$1" x="50.8" y="88.9"/>
<instance part="C2" gate="G$1" x="121.92" y="30.48"/>
<instance part="C3" gate="G$1" x="124.46" y="15.24"/>
<instance part="R1" gate="G$1" x="50.8" y="104.14"/>
<instance part="U$3" gate="G$1" x="116.84" y="106.68"/>
<instance part="U$4" gate="G$1" x="25.4" y="114.3"/>
<instance part="0OHM" gate="G$1" x="104.14" y="33.02" rot="R180"/>
<instance part="R2" gate="G$1" x="76.2" y="114.3"/>
<instance part="R4" gate="G$1" x="63.5" y="88.9"/>
<instance part="R10" gate="G$1" x="53.34" y="30.48"/>
<instance part="R11" gate="G$1" x="40.64" y="30.48"/>
<instance part="R12" gate="G$1" x="22.86" y="12.7"/>
<instance part="R13" gate="G$1" x="30.48" y="12.7"/>
<instance part="R15" gate="G$1" x="101.6" y="60.96"/>
<instance part="R14" gate="G$1" x="12.7" y="25.4"/>
<instance part="R16" gate="G$1" x="142.24" y="66.04"/>
<instance part="C1" gate="G$1" x="144.78" y="55.88"/>
<instance part="R5" gate="G$1" x="144.78" y="60.96"/>
<instance part="R6" gate="G$1" x="132.08" y="66.04"/>
<instance part="R3" gate="G$1" x="33.02" y="93.98"/>
<instance part="R7" gate="G$1" x="22.86" y="93.98"/>
<instance part="R8" gate="G$1" x="33.02" y="25.4" rot="R180"/>
</instances>
<busses>
</busses>
<nets>
<net name="GND" class="0">
<segment>
<pinref part="R4" gate="G$1" pin="2"/>
<wire x1="68.58" y1="88.9" x2="76.2" y2="88.9" width="0.1524" layer="91"/>
<label x="76.2" y="88.9" size="1.778" layer="95"/>
</segment>
<segment>
<pinref part="R11" gate="G$1" pin="1"/>
<wire x1="35.56" y1="30.48" x2="33.02" y2="30.48" width="0.1524" layer="91"/>
<label x="33.02" y="30.48" size="1.778" layer="95"/>
</segment>
<segment>
<pinref part="U$1" gate="G$1" pin="GND"/>
<wire x1="149.86" y1="68.58" x2="139.7" y2="68.58" width="0.1524" layer="91"/>
<label x="139.7" y="68.58" size="1.778" layer="95"/>
</segment>
<segment>
<pinref part="R14" gate="G$1" pin="1"/>
<wire x1="7.62" y1="25.4" x2="-2.54" y2="17.78" width="0.1524" layer="91"/>
<label x="-2.54" y="17.78" size="1.778" layer="95"/>
</segment>
</net>
<net name="VCC" class="0">
<segment>
<pinref part="U1" gate="A" pin="VCC"/>
<wire x1="58.42" y1="73.66" x2="50.8" y2="73.66" width="0.1524" layer="91"/>
<label x="50.8" y="73.66" size="1.778" layer="95"/>
<label x="50.8" y="71.12" size="1.778" layer="95"/>
</segment>
<segment>
<pinref part="U1" gate="A" pin="AVCC"/>
<wire x1="58.42" y1="71.12" x2="50.8" y2="71.12" width="0.1524" layer="91"/>
</segment>
<segment>
<pinref part="U1" gate="A" pin="VCC_2"/>
<wire x1="58.42" y1="76.2" x2="50.8" y2="76.2" width="0.1524" layer="91"/>
<label x="50.8" y="76.2" size="1.778" layer="95"/>
</segment>
<segment>
<pinref part="U$1" gate="G$1" pin="VCC"/>
<wire x1="149.86" y1="63.5" x2="124.46" y2="63.5" width="0.1524" layer="91"/>
<label x="124.46" y="63.5" size="1.778" layer="95"/>
</segment>
<segment>
<label x="154.94" y="96.52" size="1.778" layer="95"/>
<pinref part="U$3" gate="G$1" pin="VSS"/>
<wire x1="139.7" y1="96.52" x2="154.94" y2="96.52" width="0.1524" layer="91"/>
</segment>
<segment>
<pinref part="0OHM" gate="G$1" pin="2"/>
<wire x1="99.06" y1="33.02" x2="96.52" y2="33.02" width="0.1524" layer="91"/>
<label x="93.98" y="33.02" size="1.778" layer="95"/>
</segment>
<segment>
<pinref part="AVR-ISP" gate="G$1" pin="VCC"/>
<wire x1="38.1" y1="7.62" x2="30.48" y2="7.62" width="0.1524" layer="91"/>
<label x="27.94" y="7.62" size="1.778" layer="95"/>
</segment>
<segment>
<pinref part="R7" gate="G$1" pin="1"/>
<wire x1="17.78" y1="93.98" x2="12.7" y2="93.98" width="0.1524" layer="91"/>
<label x="12.7" y="93.98" size="1.778" layer="95"/>
</segment>
</net>
<net name="RST" class="0">
<segment>
<pinref part="R1" gate="G$1" pin="2"/>
<wire x1="55.88" y1="104.14" x2="63.5" y2="104.14" width="0.1524" layer="91"/>
<label x="58.42" y="104.14" size="1.778" layer="95"/>
</segment>
<segment>
<pinref part="U1" gate="A" pin="PC6"/>
<pinref part="R15" gate="G$1" pin="1"/>
<wire x1="96.52" y1="60.96" x2="93.98" y2="60.96" width="0.1524" layer="91"/>
<label x="93.98" y="60.96" size="1.778" layer="95"/>
</segment>
<segment>
<pinref part="C1" gate="G$1" pin="1"/>
<wire x1="142.24" y1="55.88" x2="129.54" y2="55.88" width="0.1524" layer="91"/>
<label x="129.54" y="55.88" size="1.778" layer="95"/>
</segment>
</net>
<net name="MISO" class="0">
<segment>
<pinref part="U1" gate="A" pin="PB4"/>
<wire x1="58.42" y1="43.18" x2="48.26" y2="43.18" width="0.1524" layer="91"/>
<label x="48.26" y="43.18" size="1.778" layer="95"/>
</segment>
<segment>
<pinref part="AVR-ISP" gate="G$1" pin="MISO"/>
<wire x1="45.72" y1="7.62" x2="55.88" y2="7.62" width="0.1524" layer="91"/>
<label x="53.34" y="7.62" size="1.778" layer="95"/>
</segment>
</net>
<net name="MOSI" class="0">
<segment>
<pinref part="U1" gate="A" pin="PB3"/>
<wire x1="58.42" y1="45.72" x2="48.26" y2="45.72" width="0.1524" layer="91"/>
<label x="48.26" y="45.72" size="1.778" layer="95"/>
</segment>
<segment>
<pinref part="AVR-ISP" gate="G$1" pin="MOSI"/>
<wire x1="38.1" y1="10.16" x2="30.48" y2="10.16" width="0.1524" layer="91"/>
<label x="27.94" y="10.16" size="1.778" layer="95"/>
</segment>
</net>
<net name="SCK" class="0">
<segment>
<pinref part="AVR-ISP" gate="G$1" pin="SCK"/>
<wire x1="45.72" y1="10.16" x2="55.88" y2="10.16" width="0.1524" layer="91"/>
<label x="53.34" y="10.16" size="1.778" layer="95"/>
</segment>
<segment>
<pinref part="U1" gate="A" pin="PB5"/>
<wire x1="58.42" y1="40.64" x2="48.26" y2="40.64" width="0.1524" layer="91"/>
<label x="48.26" y="40.64" size="1.778" layer="95"/>
</segment>
</net>
<net name="R1" class="0">
<segment>
<pinref part="U1" gate="A" pin="PB6"/>
<wire x1="58.42" y1="38.1" x2="48.26" y2="38.1" width="0.1524" layer="91"/>
<label x="48.26" y="38.1" size="1.778" layer="95"/>
</segment>
<segment>
<pinref part="20MHZ" gate="G$1" pin="1"/>
<wire x1="12.7" y1="45.72" x2="2.54" y2="45.72" width="0.1524" layer="91"/>
<label x="2.54" y="45.72" size="1.778" layer="95"/>
</segment>
</net>
<net name="R2" class="0">
<segment>
<pinref part="U1" gate="A" pin="PB7"/>
<wire x1="58.42" y1="35.56" x2="48.26" y2="35.56" width="0.1524" layer="91"/>
<label x="48.26" y="35.56" size="1.778" layer="95"/>
</segment>
<segment>
<pinref part="20MHZ" gate="G$1" pin="3"/>
<wire x1="27.94" y1="45.72" x2="38.1" y2="45.72" width="0.1524" layer="91"/>
<label x="35.56" y="45.72" size="1.778" layer="95"/>
</segment>
</net>
<net name="TX" class="0">
<segment>
<pinref part="U1" gate="A" pin="PD1"/>
<wire x1="93.98" y1="53.34" x2="106.68" y2="53.34" width="0.1524" layer="91"/>
<label x="101.6" y="53.34" size="1.778" layer="95"/>
</segment>
<segment>
<pinref part="U$1" gate="G$1" pin="RXD"/>
<wire x1="149.86" y1="58.42" x2="124.46" y2="58.42" width="0.1524" layer="91"/>
<label x="124.46" y="58.42" size="1.778" layer="95"/>
</segment>
</net>
<net name="RX" class="0">
<segment>
<pinref part="U1" gate="A" pin="PD0"/>
<wire x1="93.98" y1="55.88" x2="106.68" y2="55.88" width="0.1524" layer="91"/>
<label x="101.6" y="55.88" size="1.778" layer="95"/>
</segment>
<segment>
<pinref part="R5" gate="G$1" pin="1"/>
<wire x1="139.7" y1="60.96" x2="124.46" y2="60.96" width="0.1524" layer="91"/>
<label x="124.46" y="60.96" size="1.778" layer="95"/>
</segment>
</net>
<net name="OUT2A" class="0">
<segment>
<pinref part="U$3" gate="G$1" pin="SDI"/>
<wire x1="96.52" y1="106.68" x2="83.82" y2="106.68" width="0.1524" layer="91"/>
<label x="83.82" y="106.68" size="1.778" layer="95"/>
</segment>
<segment>
<pinref part="U$4" gate="G$1" pin="1"/>
<wire x1="20.32" y1="116.84" x2="5.08" y2="116.84" width="0.1524" layer="91"/>
<label x="5.08" y="116.84" size="1.778" layer="95"/>
</segment>
</net>
<net name="OUT1A" class="0">
<segment>
<pinref part="U$3" gate="G$1" pin="CLK"/>
<wire x1="96.52" y1="101.6" x2="83.82" y2="101.6" width="0.1524" layer="91"/>
<label x="83.82" y="101.6" size="1.778" layer="95"/>
</segment>
<segment>
<pinref part="U$4" gate="G$1" pin="3"/>
<wire x1="20.32" y1="114.3" x2="5.08" y2="114.3" width="0.1524" layer="91"/>
<label x="5.08" y="114.3" size="1.778" layer="95"/>
</segment>
</net>
<net name="IN2B" class="0">
<segment>
<pinref part="U1" gate="A" pin="PC3"/>
<wire x1="93.98" y1="68.58" x2="109.22" y2="68.58" width="0.1524" layer="91"/>
<label x="104.14" y="68.58" size="1.778" layer="95"/>
</segment>
<segment>
<label x="78.74" y="99.06" size="1.778" layer="95"/>
<pinref part="U$3" gate="G$1" pin="CS"/>
<wire x1="96.52" y1="99.06" x2="78.74" y2="99.06" width="0.1524" layer="91"/>
</segment>
</net>
<net name="OUT1B" class="0">
<segment>
<pinref part="U$3" gate="G$1" pin="VDD"/>
<wire x1="139.7" y1="116.84" x2="154.94" y2="116.84" width="0.1524" layer="91"/>
<label x="147.32" y="116.84" size="1.778" layer="95"/>
</segment>
<segment>
<pinref part="U$4" gate="G$1" pin="2"/>
<wire x1="27.94" y1="116.84" x2="43.18" y2="116.84" width="0.1524" layer="91"/>
<label x="35.56" y="116.84" size="1.778" layer="95"/>
</segment>
</net>
<net name="IN2A" class="0">
<segment>
<pinref part="U1" gate="A" pin="PC1"/>
<wire x1="93.98" y1="73.66" x2="109.22" y2="73.66" width="0.1524" layer="91"/>
<label x="104.14" y="73.66" size="1.778" layer="95"/>
</segment>
<segment>
<label x="152.4" y="111.76" size="1.778" layer="95"/>
<pinref part="U$3" gate="G$1" pin="A"/>
<wire x1="157.48" y1="111.76" x2="139.7" y2="111.76" width="0.1524" layer="91"/>
</segment>
</net>
<net name="OUT2B" class="0">
<segment>
<pinref part="U$3" gate="G$1" pin="W"/>
<wire x1="139.7" y1="106.68" x2="154.94" y2="106.68" width="0.1524" layer="91"/>
<label x="147.32" y="106.68" size="1.778" layer="95"/>
</segment>
<segment>
<pinref part="U$4" gate="G$1" pin="4"/>
<wire x1="27.94" y1="114.3" x2="43.18" y2="114.3" width="0.1524" layer="91"/>
<label x="35.56" y="114.3" size="1.778" layer="95"/>
</segment>
</net>
<net name="IN1A" class="0">
<segment>
<pinref part="U1" gate="A" pin="PC0"/>
<wire x1="93.98" y1="76.2" x2="109.22" y2="76.2" width="0.1524" layer="91"/>
<label x="104.14" y="76.2" size="1.778" layer="95"/>
</segment>
<segment>
<label x="152.4" y="101.6" size="1.778" layer="95"/>
<pinref part="U$3" gate="G$1" pin="B"/>
<wire x1="154.94" y1="101.6" x2="139.7" y2="101.6" width="0.1524" layer="91"/>
</segment>
</net>
<net name="IN1B" class="0">
<segment>
<pinref part="U1" gate="A" pin="PC4"/>
<wire x1="93.98" y1="66.04" x2="109.22" y2="66.04" width="0.1524" layer="91"/>
<label x="104.14" y="66.04" size="1.778" layer="95"/>
</segment>
<segment>
<label x="137.16" y="88.9" size="1.778" layer="95"/>
<pinref part="U$3" gate="G$1" pin="DGND"/>
<wire x1="124.46" y1="88.9" x2="139.7" y2="88.9" width="0.1524" layer="91"/>
</segment>
</net>
<net name="JUMP1" class="0">
<segment>
<pinref part="C3" gate="G$1" pin="1"/>
<wire x1="121.92" y1="15.24" x2="114.3" y2="15.24" width="0.1524" layer="91"/>
<label x="114.3" y="15.24" size="1.778" layer="95"/>
<pinref part="0OHM" gate="G$1" pin="1"/>
<wire x1="109.22" y1="33.02" x2="114.3" y2="33.02" width="0.1524" layer="91"/>
<wire x1="114.3" y1="33.02" x2="114.3" y2="30.48" width="0.1524" layer="91"/>
<pinref part="C2" gate="G$1" pin="1"/>
<wire x1="114.3" y1="30.48" x2="119.38" y2="30.48" width="0.1524" layer="91"/>
<wire x1="114.3" y1="30.48" x2="114.3" y2="15.24" width="0.1524" layer="91"/>
<junction x="114.3" y="30.48"/>
</segment>
</net>
<net name="JUMP2" class="0">
<segment>
<pinref part="C2" gate="G$1" pin="2"/>
<wire x1="127" y1="30.48" x2="134.62" y2="30.48" width="0.1524" layer="91"/>
<label x="129.54" y="30.48" size="1.778" layer="95"/>
</segment>
<segment>
<pinref part="C3" gate="G$1" pin="2"/>
<wire x1="129.54" y1="15.24" x2="137.16" y2="15.24" width="0.1524" layer="91"/>
<label x="134.62" y="15.24" size="1.778" layer="95"/>
</segment>
<segment>
<pinref part="U$3" gate="G$1" pin="SDO"/>
<pinref part="R2" gate="G$1" pin="2"/>
<wire x1="81.28" y1="114.3" x2="96.52" y2="114.3" width="0.1524" layer="91"/>
</segment>
</net>
<net name="N$6" class="0">
<segment>
<pinref part="U1" gate="A" pin="GND_2"/>
<pinref part="R10" gate="G$1" pin="2"/>
</segment>
</net>
<net name="N$12" class="0">
<segment>
<pinref part="1UF" gate="G$1" pin="2"/>
<pinref part="R4" gate="G$1" pin="1"/>
<wire x1="58.42" y1="88.9" x2="55.88" y2="88.9" width="0.1524" layer="91"/>
</segment>
</net>
<net name="N$8" class="0">
<segment>
<pinref part="AVR-ISP" gate="G$1" pin="GND"/>
<pinref part="R13" gate="G$1" pin="2"/>
<wire x1="35.56" y1="12.7" x2="38.1" y2="12.7" width="0.1524" layer="91"/>
</segment>
</net>
<net name="N$13" class="0">
<segment>
<pinref part="R13" gate="G$1" pin="1"/>
<pinref part="R12" gate="G$1" pin="2"/>
<wire x1="25.4" y1="12.7" x2="27.94" y2="12.7" width="0.1524" layer="91"/>
</segment>
</net>
<net name="GNA" class="0">
<segment>
<pinref part="R10" gate="G$1" pin="1"/>
<pinref part="R11" gate="G$1" pin="2"/>
<wire x1="45.72" y1="30.48" x2="48.26" y2="30.48" width="0.1524" layer="91"/>
<pinref part="U1" gate="A" pin="GND_3"/>
<wire x1="58.42" y1="27.94" x2="45.72" y2="27.94" width="0.1524" layer="91"/>
<wire x1="45.72" y1="27.94" x2="45.72" y2="30.48" width="0.1524" layer="91"/>
<junction x="45.72" y="30.48"/>
<pinref part="20MHZ" gate="G$1" pin="2"/>
<wire x1="20.32" y1="38.1" x2="20.32" y2="27.94" width="0.1524" layer="91"/>
<wire x1="20.32" y1="27.94" x2="45.72" y2="27.94" width="0.1524" layer="91"/>
<junction x="45.72" y="27.94"/>
</segment>
</net>
<net name="JUMP" class="0">
<segment>
<label x="58.42" y="12.7" size="1.778" layer="95"/>
<pinref part="AVR-ISP" gate="G$1" pin="RST"/>
<wire x1="45.72" y1="12.7" x2="60.96" y2="12.7" width="0.1524" layer="91"/>
</segment>
<segment>
<wire x1="106.68" y1="60.96" x2="109.22" y2="60.96" width="0.1524" layer="91"/>
<label x="109.22" y="60.96" size="1.778" layer="95"/>
<pinref part="R15" gate="G$1" pin="2"/>
</segment>
</net>
<net name="GNDD" class="0">
<segment>
<pinref part="R14" gate="G$1" pin="2"/>
<pinref part="R12" gate="G$1" pin="1"/>
<wire x1="17.78" y1="12.7" x2="17.78" y2="25.4" width="0.1524" layer="91"/>
<pinref part="R8" gate="G$1" pin="2"/>
<wire x1="27.94" y1="25.4" x2="17.78" y2="25.4" width="0.1524" layer="91"/>
<junction x="17.78" y="25.4"/>
<label x="17.78" y="20.32" size="1.778" layer="95"/>
</segment>
</net>
<net name="CTS" class="0">
<segment>
<pinref part="U1" gate="A" pin="PD2"/>
<wire x1="93.98" y1="50.8" x2="106.68" y2="50.8" width="0.1524" layer="91"/>
<label x="101.6" y="50.8" size="1.778" layer="95"/>
</segment>
<segment>
<pinref part="R6" gate="G$1" pin="1"/>
<wire x1="127" y1="66.04" x2="121.92" y2="66.04" width="0.1524" layer="91"/>
<label x="121.92" y="66.04" size="1.778" layer="95"/>
</segment>
</net>
<net name="N$7" class="0">
<segment>
<pinref part="U$1" gate="G$1" pin="CTS"/>
<pinref part="R16" gate="G$1" pin="2"/>
<wire x1="147.32" y1="66.04" x2="149.86" y2="66.04" width="0.1524" layer="91"/>
</segment>
</net>
<net name="N$10" class="0">
<segment>
<pinref part="U$1" gate="G$1" pin="RTS"/>
<pinref part="C1" gate="G$1" pin="2"/>
</segment>
</net>
<net name="N$1" class="0">
<segment>
<pinref part="U$1" gate="G$1" pin="TXD"/>
<pinref part="R5" gate="G$1" pin="2"/>
</segment>
</net>
<net name="N$2" class="0">
<segment>
<pinref part="R16" gate="G$1" pin="1"/>
<pinref part="R6" gate="G$1" pin="2"/>
</segment>
</net>
<net name="N$3" class="0">
<segment>
<pinref part="1UF" gate="G$1" pin="1"/>
<pinref part="R3" gate="G$1" pin="2"/>
<wire x1="38.1" y1="93.98" x2="48.26" y2="88.9" width="0.1524" layer="91"/>
<pinref part="R1" gate="G$1" pin="1"/>
<wire x1="45.72" y1="104.14" x2="38.1" y2="104.14" width="0.1524" layer="91"/>
<wire x1="38.1" y1="104.14" x2="38.1" y2="93.98" width="0.1524" layer="91"/>
<junction x="38.1" y="93.98"/>
</segment>
</net>
<net name="N$4" class="0">
<segment>
<pinref part="R3" gate="G$1" pin="1"/>
<pinref part="R7" gate="G$1" pin="2"/>
</segment>
</net>
<net name="GNDDD" class="0">
<segment>
<wire x1="71.12" y1="114.3" x2="55.88" y2="114.3" width="0.1524" layer="91"/>
<label x="66.04" y="114.3" size="1.778" layer="95"/>
<pinref part="R2" gate="G$1" pin="1"/>
</segment>
<segment>
<pinref part="U1" gate="A" pin="GND"/>
<pinref part="R8" gate="G$1" pin="1"/>
<wire x1="58.42" y1="25.4" x2="38.1" y2="25.4" width="0.1524" layer="91"/>
</segment>
</net>
</nets>
</sheet>
</sheets>
</schematic>
</drawing>
</eagle>
